# Supplementary material for: Integrated analysis of lncRNA and mRNA for the apoptosis of porcine ovarian granulosa cells after polyphenol resveratrol treatment
Source: Front Vet Sci. 2023 Jan 10;9:1065001. doi: 10.3389/fvets.2022.1065001 (PMC9872129; doi:10.3389/fvets.2022.1065001)
Supplement: Supplementary file 1 [file Table_1.XLSX]

## Sheet: Sheet1
gene_ID	Primer sequences (5'-3')
TCONS_00154615	F: AGACTGGACGGTGGCAGGAGATG
	R: GGTCAGAGCGAGGCGAATGG
TCONS_00171282	F: GGCACCATCAAGTGGCATTC
	R: TCCTACTCCAGAGATGCGGT
TCONS_00171983	F: CTCTACCTCAAAATATGGCAAGCA
	R: CACTGGAGAGAGCGTGTAGC
TCONS_00028069	F: CCGAAGTGATCCACGGAGAG
	R: TGACCATCGCCACCTTCAAT
COL8A1	F: GCACCCAAGAAAGGCAAAGAAAT
	R: TCCAGGTATCCCCTGACCTG
SFRP4	F: CTGACCGGTGCAAATGCAAA
SFRP4-R1	R: GTGGGACTTGAGTTCGAGGG
FTL	F: ATTTCAACCGCGACGATGTG
FTL-R1	R: CTCATCTTGAGATGGTTTCTGCAC
MGST1	F: GAAAGTCACCCAACGCCCTT
MGST1-R1	R: CTCCGTGAGGTCAGCCATTT
GAPDH	F: ATTCCACCCACGGCAAGTT
GAPDH-R	R: TTTGATGTTGGCGGGATCT
Bcl2	F: GCGACTTTGCCGAGATGTC
	R: CCGAACTCAAAGAAGGCCAC
Bax	F: AGCTGCAGAGGATGATCGC
	R: CCAGTTGAAGTTGCCGTCAG
BAD	F: CGGAGGATGAGTGACGAGTT
	R: TTCCGGTACCACCAGGACT
AIF	F: TGGCTCTGGGGAGACTTTCA
	R: GGCTTTTCCTGTTCTCTCGC
StAR	F: TGGCTGGAAGTCCCTCAAAG
	R: GCAAAGTCCACCTGGGTCTG
3β-HSD	F: TGAGCTTCCTGCTGAGTCCA
	R:AGACGGTGAACACGCTGTTG
