# Supplementary material for: Integrated analysis of lncRNA and mRNA for the apoptosis of porcine ovarian granulosa cells after polyphenol resveratrol treatment
Source: Front Vet Sci. 2023 Jan 10;9:1065001. doi: 10.3389/fvets.2022.1065001 (PMC9872129; doi:10.3389/fvets.2022.1065001)
Supplement: Supplementary file 2 [file Table_2.XLSX]

## Sheet: Sheet1
Table S2. Summary of sequencing reads aligned with the Sus Scrofa genome.
mRNA and lncRNA
Sample name	CON1	CON2	CON3	LOW1	LOW2	LOW3	HIGH1	HIGH2	HIGH3
Total reads	97446372	94450368	84355858	79346130	95927666	84646530	83261846	78782640	104734716
Total mapped	94245104 (96.71%)	91312586 (96.68%)	81398735 (96.49%)	76149202 (95.97%)	89822719 (93.64%)	81366838 (96.13%)	80305163 (96.45%)	75427672 (95.74%)	101157409 (96.58%)
Multiple mapped	7316082 (7.51%)	6487111 (6.87%)	7950045 (9.42%)	5977704 (7.53%)	7109464 (7.41%)	5802996 (6.86%)	6459528 (7.76%)	5146217 (6.53%)	7262957 (6.93%)
Uniquely mapped	86929022 (89.21%)	84825475 (89.81%)	73448690 (87.07%)	70171498 (88.44%)	82713255 (86.22%)	75563842 (89.27%)	73845635 (88.69%)	70281455 (89.21%)	93894452 (89.65%)
Read-1	43606859 (44.75%)	42550648 (45.05%)	36820727 (43.65%)	35078625 (44.21%)	41525654 (43.29%)	37755392 (44.6%)	37047442 (44.5%)	35265037 (44.76%)	47076869 (44.95%)
Read-2	43322163 (44.46%)	42274827 (44.76%)	36627963 (43.42%)	35092873 (44.23%)	41187601 (42.94%)	37808450 (44.67%)	36798193 (44.2%)	35016418 (44.45%)	46817583 (44.7%)
Reads map to '+'	43376383 (44.51%)	42343148 (44.83%)	36668968 (43.47%)	35016303 (44.13%)	41311497 (43.07%)	37723609 (44.57%)	36838472 (44.24%)	35070658 (44.52%)	46879794 (44.76%)
Reads map to '-'	43552639 (44.69%)	42482327 (44.98%)	36779722 (43.6%)	35155195 (44.31%)	41401758 (43.16%)	37840233 (44.7%)	37007163 (44.45%)	35210797 (44.69%)	47014658 (44.89%)
Non-splice reads	52022281 (53.39%)	51958058 (55.01%)	44954667 (53.29%)	42185405 (53.17%)	49907237 (52.03%)	46459027 (54.89%)	45420011 (54.55%)	43491054 (55.2%)	58474113 (55.83%)
Splice reads	34906741 (35.82%)	32867417 (34.8%)	28494023 (33.78%)	27986093 (35.27%)	32806018 (34.2%)	29104815 (34.38%)	28425624 (34.14%)	26790401 (34.01%)	35420339 (33.82%)
Reads mapped in proper pairs	84846154 (87.07%)	82848924 (87.72%)	71745502 (85.05%)	68165722 (85.91%)	80650420 (84.07%)	73444890 (86.77%)	71967026 (86.43%)	68462566 (86.9%)	91671120 (87.53%)
Proper-paired reads map to different chrom	0 (0%)	0 (0%)	0 (0%)	0 (0%)	0 (0%)	0 (0%)	0 (0%)	0 (0%)	0 (0%)
Q20 (%)	98.27	98.26	98.35	98.04	98.17	97.94	98.35	98.18	98.3
Q30 (%)	95.09	95.04	95.26	94.27	94.84	94	95.3	94.79	95.15
