# Supplementary material for: Integrated analysis of lncRNA and mRNA for the apoptosis of porcine ovarian granulosa cells after polyphenol resveratrol treatment
Source: Front Vet Sci. 2023 Jan 10;9:1065001. doi: 10.3389/fvets.2022.1065001 (PMC9872129; doi:10.3389/fvets.2022.1065001)
Supplement: Supplementary file 3 [file Table_3.XLSX]

## Sheet: Table S3A
transcript_id	LOW_FPKM	CON_FPKM	log2FoldChange	pvalue	padj
TCONS_00148749	0.123871	0	11.1035	0.000526317	0.0496099
TCONS_00200831	0	0.2157	-13.4426	0.000521621	0.0496099
TCONS_00132411	0	0.196294	-13.5883	0.00051239	0.0495211
TCONS_00117038	0	0.205693	-11.2442	0.000494483	0.048166
TCONS_00170697	0	0.051335	-10.6029	0.000485547	0.0473886
TCONS_00074685	0.89668	0	16.287	0.000465423	0.0462439
TCONS_00090930	0.612176	0	13.3953	0.000446075	0.0448608
TCONS_00177200	0	0.23519	-13.4671	0.000409512	0.0417769
TCONS_00026718	0	0.268893	-13.4525	0.000402281	0.0415023
TCONS_00131293	0	0.314708	-10.6827	0.000396384	0.0412535
TCONS_00060840	0.249368	0	12.5431	0.000397351	0.0412535
TCONS_00047937	0	0.172606	-11.4318	0.000388679	0.0407415
TCONS_00091441	0.164194	0	10.9819	0.000358011	0.0391385
TCONS_00190102	0.195627	0	13.9789	0.000339814	0.0381176
TCONS_00001467	0	0.399249	-14.5236	0.000333838	0.0378276
TCONS_00048667	0.126969	0	13.8398	0.00026978	0.0336818
TCONS_00086157	0	0.144234	-13.8326	0.000259699	0.0327631
TCONS_00107505	0	0.211231	-11.1185	0.000238941	0.0308816
TCONS_00016854	0	0.113731	-12.583	0.000239179	0.0308816
TCONS_00180082	0	0.211559	-14.4798	0.000238576	0.0308816
TCONS_00016177	0.150118	0	13.8985	0.000235316	0.0307026
TCONS_00174006	4.85967	0	17.1781	0.000228331	0.0304622
TCONS_00008436	0	0.0961217	-11.2733	0.000219016	0.0296118
TCONS_00002843	0.116204	0	11.184	0.000197783	0.0280926
TCONS_00025903	0.125689	0	11.5129	0.000162016	0.0247924
TCONS_00149940	0	0.251022	-11.4427	0.000158703	0.0245125
TCONS_00149933	0	0.130392	-11.6563	0.000149892	0.0237214
TCONS_00059903	0	0.157856	-14.7646	0.000150711	0.0237214
TCONS_00064042	0.325255	0	13.2395	0.000133624	0.0223312
TCONS_00079710	0	0.126737	-11.4417	0.000131169	0.0222529
TCONS_00091443	0.309849	0	11.5208	0.000132304	0.0222529
TCONS_00217430	0.179506	0	11.8379	0.000132144	0.0222529
TCONS_00184598	0	11.2247	-18.5519	0.000127241	0.0218085
TCONS_00216746	3.81783	0	14.4967	0.000103115	0.018738
TCONS_00022807	0	0.106224	-11.7983	7.79548e-05	0.0154905
TCONS_00016160	0.160653	0	14.6857	7.63376e-05	0.0152614
TCONS_00014182	0	0.332481	-11.8742	6.59292e-05	0.0139233
TCONS_00018395	0	0.323765	-14.954	5.91263e-05	0.0129831
TCONS_00198920	0.433835	0	12.3013	4.92421e-05	0.0115627
TCONS_00217753	0.119525	0	12.7611	4.84215e-05	0.0114922
TCONS_00146516	0.16611	0	15.0169	4.85356e-05	0.0114922
TCONS_00007995	0.377014	0	12.5109	4.24382e-05	0.0105621
TCONS_00059904	0	0.209175	-15.125	3.98173e-05	0.0102563
TCONS_00062505	0	0.173998	-12.6154	3.23699e-05	0.00900457
TCONS_00011195	0	0.134559	-13.3502	3.26911e-05	0.00900457
TCONS_00201518	1.20771	0	15.5536	3.05966e-05	0.00857051
TCONS_00016183	0	0.153321	-12.4917	2.679e-05	0.00772239
TCONS_00066795	0	0.280927	-12.5068	2.61642e-05	0.00758609
TCONS_00102937	0	0.217483	-12.9568	2.36942e-05	0.00707686
TCONS_00094273	0.606639	0	12.6677	1.96702e-05	0.00625159
TCONS_00148973	0	0.109099	-12.894	1.1861e-05	0.00416284
TCONS_00061139	0.143436	0	13.137	1.12187e-05	0.00406004
TCONS_00055883	0	0.184524	-13.464	4.22102e-06	0.00185075
TCONS_00174007	5.17473	0	16.6824	3.90692e-06	0.00182741
TCONS_00013911	0.26973	0	13.7271	1.55814e-06	0.000898288
TCONS_00028069	0.164737	0	15.1391	1.23033e-06	0.000753031
TCONS_00139772	0.33658	0	14.1657	9.72854e-07	0.00064678
TCONS_00171870	0	0.224184	-13.9542	8.47626e-07	0.000609063
TCONS_00075980	0	0.316851	-14.9307	7.96946e-07	0.00058974
TCONS_00059900	0.118162	0	14.2539	4.08155e-07	0.000342988
TCONS_00171282	0.201763	0	14.3737	3.40434e-07	0.000318467
TCONS_00193569	0.223878	0	14.5225	1.43258e-07	0.000163091
TCONS_00208234	0.273568	0	14.5847	9.00817e-08	0.000117533
TCONS_00154615	0.147184	0	14.7851	4.07144e-08	5.93711e-05
TCONS_00019442	0.244897	0	15.3256	3.90375e-08	5.86509e-05
TCONS_00180087	0	0.297904	-16.683	8.32435e-09	1.65088e-05
TCONS_00087547	0.369042	0	15.4426	1.66281e-09	3.84744e-06
TCONS_00208986	0	1.37177	-16.9382	3.3949e-14	1.87021e-10

## Sheet: Table S3B
transcript_id	HIGH_FPKM	CON_FPKM	log2FoldChange	pvalue	padj
TCONS_00208986	0	1.37177	-16.9853	4.07395e-14	1.3585e-10
TCONS_00154615	0.394585	0	16.1777	2.99515e-11	6.24228e-08
TCONS_00048667	0.502062	0	15.8006	3.80418e-10	6.34271e-07
TCONS_00016160	0.218363	0	15.1053	1.26965e-08	1.24996e-05
TCONS_00123585	1.144	0	14.5905	1.4874e-07	0.000104787
TCONS_00087547	0.186504	0	14.4445	2.13355e-07	0.000136818
TCONS_00084826	0.192885	0	14.6487	2.3398e-07	0.000148145
TCONS_00099960	0.595331	0	14.2212	4.12846e-07	0.000226925
TCONS_00188458	0.424089	0	14.5472	4.26963e-07	0.00023113
TCONS_00028069	0.137831	0	14.8608	4.33285e-07	0.00023113
TCONS_00171282	0.165012	0	14.0312	8.22205e-07	0.000373871
TCONS_00139772	0.409256	0	14.3734	9.12542e-07	0.000403933
TCONS_00006677	0.196517	0	13.9031	1.74977e-06	0.000643543
TCONS_00111069	0.455998	0	14.1038	2.27357e-06	0.000778917
TCONS_00217753	0.273947	0	13.9701	2.43888e-06	0.000818729
TCONS_00055883	0	0.184524	-13.5117	3.67728e-06	0.00112155
TCONS_00126360	0.213535	0	13.3572	4.13082e-06	0.00125224
TCONS_00208234	0.14687	0	13.672	4.36278e-06	0.00130672
TCONS_00146363	0	0.285059	-13.7234	4.90222e-06	0.00140922
TCONS_00149939	0	0.512035	-13.2173	4.93889e-06	0.00141165
TCONS_00174006	4.86426	0	17.1286	5.19415e-06	0.00145959
TCONS_00003243	0	0.292444	-13.2176	5.72369e-06	0.00158173
TCONS_00059077	0.003155	3.19668	-10.0795	6.44859e-06	0.0017157
TCONS_00043242	0.219797	0	13.0209	8.21088e-06	0.00204328
TCONS_00185234	0	0.211676	-13.1003	1.01683e-05	0.0023991
TCONS_00013911	0.15789	0	12.9208	1.11185e-05	0.00252178
TCONS_00002626	0	0.404871	-12.9466	1.41281e-05	0.00293964
TCONS_00176689	1.13844	0	12.6964	1.47442e-05	0.00303493
TCONS_00011097	0.293464	0	12.6945	1.53135e-05	0.00312236
TCONS_00102937	0	0.217483	-13.0007	2.00509e-05	0.00390243
TCONS_00148749	0.374646	0	12.6388	2.0146e-05	0.00390575
TCONS_00094273	0.587524	0	12.6029	2.0323e-05	0.00390975
TCONS_00174007	2.34502	0	15.5019	2.43579e-05	0.00456313
TCONS_00062505	0	0.173998	-12.6644	2.53617e-05	0.00471586
TCONS_00018804	0.393101	0	12.3435	2.91761e-05	0.00528753
TCONS_00011195	0	0.134559	-13.4021	2.95621e-05	0.00533815
TCONS_00204377	0	0.142382	-12.2058	5.3164e-05	0.0084373
TCONS_00184255	0	0.380173	-11.9705	5.6477e-05	0.00882788
TCONS_00051223	0	0.135632	-12.3437	5.82456e-05	0.00896823
TCONS_00018395	0	0.323765	-15.0023	6.01427e-05	0.0091437
TCONS_00148862	0.144754	0	12.0495	6.25733e-05	0.00937081
TCONS_00136744	0	1.5661	-14.8192	6.73555e-05	0.0099972
TCONS_00048180	0	0.321407	-11.8086	7.02385e-05	0.0103028
TCONS_00049818	0.345401	0	11.7592	7.04518e-05	0.0103039
TCONS_00146516	0.149951	0	14.833	7.21895e-05	0.0104685
TCONS_00062494	6.83333e-05	0.248178	-10.5031	7.64565e-05	0.0108954
TCONS_00038902	0.218284	0	11.8181	8.0513e-05	0.0113442
TCONS_00153791	0	0.197121	-11.6666	8.25079e-05	0.0115926
TCONS_00091169	0.291857	0	11.8702	9.71152e-05	0.0132
TCONS_00181730	0	0.720768	-11.6737	0.00010339	0.0138646
TCONS_00042710	0.222479	0	11.5886	0.000105249	0.0139945
TCONS_00030229	1.15096	0	14.6217	0.000106201	0.0140186
TCONS_00016177	0.240628	0	14.5326	0.000112742	0.0145717
TCONS_00043772	0.17162	0	14.6941	0.00011323	0.014597
TCONS_00190310	0	0.211762	-12.925	0.000116026	0.0147901
TCONS_00192024	0	0.630668	-11.483	0.00012522	0.0156194
TCONS_00149933	0	0.130392	-11.6967	0.000129514	0.0159954
TCONS_00154790	0	0.106627	-11.3612	0.000136757	0.0166434
TCONS_00072100	0.326513	0	14.4207	0.000137415	0.016683
TCONS_00216746	3.53263	0	14.3607	0.000138654	0.0167264
TCONS_00208155	0	0.117223	-11.4758	0.000150951	0.0174779
TCONS_00188455	0.370286	0	12.2135	0.000156439	0.0179059
TCONS_00059903	0	0.157856	-14.8174	0.000156976	0.0179264
TCONS_00047992	0.176402	0	14.3506	0.000163576	0.0183863
TCONS_00003478	0	0.315772	-14.222	0.000166963	0.0186413
TCONS_00090930	0.172979	0	11.5461	0.000170404	0.0189007
TCONS_00108776	0.245157	0	11.3654	0.000171453	0.0189733
TCONS_00192083	0.16666	0	14.0433	0.000198884	0.0213935
TCONS_00214379	0	0.145921	-14.1316	0.000204877	0.0219017
TCONS_00048668	0.11709	0	14.2289	0.000219558	0.0228318
TCONS_00013298	0.131165	0	14.0348	0.000223424	0.0230898
TCONS_00184368	0.115121	0	11.5356	0.000236357	0.0237397
TCONS_00210898	0	0.262246	-10.9324	0.000246527	0.0243507
TCONS_00179046	0.257517	0	13.8747	0.000250885	0.024551
TCONS_00086157	0	0.144234	-13.8764	0.000257772	0.0250415
TCONS_00187410	0	0.359074	-10.8454	0.000259723	0.0250415
TCONS_00062508	0	0.213975	-13.8754	0.000272119	0.0259754
TCONS_00124395	0.138268	0	10.9414	0.000280088	0.0264834
TCONS_00002843	0.129906	0	11.3354	0.000305473	0.028139
TCONS_00149872	0	0.130654	-10.8555	0.000314411	0.0285937
TCONS_00208366	0.175371	0	10.8663	0.000315121	0.0286063
TCONS_00137231	0	0.111203	-10.725	0.000317874	0.0287965
TCONS_00198581	0	0.221249	-10.8478	0.000322745	0.0290872
TCONS_00019442	0.102071	0	13.9872	0.000324442	0.0291351
TCONS_00123768	0.027958	0	10.8114	0.000327211	0.0293311
TCONS_00207664	0.444704	0	10.6569	0.000364799	0.0313917
TCONS_00022279	0.285989	0	10.9096	0.00036526	0.0313917
TCONS_00133590	0	0.133171	-10.8995	0.000367819	0.0314495
TCONS_00026718	0	0.268893	-13.4946	0.000376106	0.0320262
TCONS_00188933	0	0.116559	-10.5569	0.000382895	0.0322968
TCONS_00067504	0.327079	0	10.7613	0.000402386	0.0332127
TCONS_00090932	0.654166	0	13.442	0.00041506	0.0341136
TCONS_00162563	0	0.147484	-13.4513	0.000416762	0.0341738
TCONS_00061139	0.190386	0	13.5402	0.00042011	0.0342797
TCONS_00212281	0.164539	0	10.4946	0.000466958	0.0371332
TCONS_00094231	0	0.327862	-10.3949	0.000475429	0.0376273
TCONS_00198920	0.144926	0	10.703	0.000493307	0.0383148
TCONS_00155595	0.160801	0	10.5913	0.000528877	0.0400816
TCONS_00196039	0	0.288008	-10.3675	0.000545543	0.0409108
TCONS_00077805	0	0.133024	-10.9558	0.000549394	0.0410152
TCONS_00161142	0	1.21063	-10.5303	0.000557749	0.0413918
TCONS_00148202	0.377988	0.000744667	8.72637	0.000563128	0.0416058
TCONS_00001089	0.18523	0	10.4829	0.000598157	0.0433612
TCONS_00171983	0	0.169527	-10.7361	0.00060226	0.0434268
TCONS_00194541	0	0.229138	-10.6143	0.000602536	0.0434268
TCONS_00085945	0	0.172945	-10.2499	0.000608502	0.0435151
TCONS_00180813	0	0.235884	-10.2552	0.000610789	0.0435821
TCONS_00038149	0.494613	0	13.0652	0.000633514	0.04482
TCONS_00219351	0.146048	0	13.0626	0.000636671	0.0449797
TCONS_00030586	0.350737	0	13.0049	0.000648152	0.0455833
TCONS_00054596	0	0.163573	-12.9105	0.000651905	0.045669
TCONS_00205345	0.145531	0	12.8919	0.000680378	0.0466905
TCONS_00089832	0.002348	0.976796	-8.65804	0.000686981	0.0469428
TCONS_00066919	0	0.120948	-12.9486	0.000700213	0.0476517
TCONS_00086300	0	0.26577	-12.8891	0.000704491	0.0478776
TCONS_00194766	0	0.186231	-12.8819	0.000707717	0.0480186
TCONS_00000119	0	0.28256	-10.1172	0.000716403	0.048424
TCONS_00056090	0.116207	0	13.057	0.000731754	0.0493283

## Sheet: Table S3C
transcript_id	HIGH_FPKM	LOW_FPKM	log2FoldChange	pvalue	padj
TCONS_00150946	1.83573	0	18.7018	3.4668e-19	7.33077e-15
TCONS_00059077	0.003155	7.12589	-11.1601	4.86339e-14	2.20458e-10
TCONS_00193569	0	0.223878	-14.5624	1.12017e-07	0.00011399
TCONS_00123585	1.144	0	14.5609	1.21568e-07	0.000118858
TCONS_00059900	0	0.118162	-14.294	3.14435e-07	0.000248867
TCONS_00188458	0.424089	0	14.5264	3.53597e-07	0.000267143
TCONS_00003478	0	0.23742	-13.7351	1.35916e-06	0.000691551
TCONS_00199022	0	0.174081	-13.7152	1.8172e-06	0.000869176
TCONS_00136744	0	4.15676	-16.1726	6.36479e-06	0.00225083
TCONS_00146363	0	0.178265	-12.9879	1.44235e-05	0.00438536
TCONS_00148973	0.133183	0	13.0919	1.78784e-05	0.00506517
TCONS_00097924	0.219389	0	12.6499	1.90064e-05	0.00517879
TCONS_00050004	0.469144	0	16.242	2.83611e-05	0.00740403
TCONS_00170697	0.217177	0	12.5637	3.16007e-05	0.00812221
TCONS_00007995	0	0.377014	-12.5471	3.23811e-05	0.00823786
TCONS_00147567	5.63179	0.081845	6.00729	4.66488e-05	0.0106212
TCONS_00058616	0	0.181853	-12.2103	4.80291e-05	0.0108858
TCONS_00075980	0.0473673	0	12.049	5.76965e-05	0.012653
TCONS_00192198	0.536468	6.26667e-05	12.4624	5.7856e-05	0.012653
TCONS_00124493	0.286579	0	11.7629	7.17584e-05	0.0147855
TCONS_00206815	0.421735	0	14.6837	7.67824e-05	0.0151929
TCONS_00038902	0.218284	0	11.7944	8.20154e-05	0.0159126
TCONS_00091833	0.284629	0	11.6568	8.68465e-05	0.0166555
TCONS_00174507	0	1.38791	-14.8357	8.81314e-05	0.0167729
TCONS_00117031	0.172211	0	11.8908	9.25442e-05	0.0174793
TCONS_00125628	0	0.256695	-11.7222	9.57129e-05	0.0177209
TCONS_00030229	1.15096	0	14.595	9.57227e-05	0.0177209
TCONS_00039842	0.256392	0	11.5527	9.9262e-05	0.0179982
TCONS_00184598	12.9472	0	18.6693	0.00012369	0.0209307
TCONS_00014183	0	0.257634	-11.4849	0.00012383	0.0209307
TCONS_00220116	0	0.192129	-11.4741	0.000131795	0.0215383
TCONS_00047992	0.176402	0	14.3298	0.000146367	0.0231692
TCONS_00059904	0.120808	0	14.2227	0.000146993	0.0231947
TCONS_00109403	0.286036	0	11.2274	0.000166909	0.0249928
TCONS_00018397	0	0.183705	-14.0576	0.000190686	0.0275284
TCONS_00048668	0.11709	0	14.1985	0.000202859	0.0288154
TCONS_00171983	0	0.235419	-11.1246	0.000204453	0.0288799
TCONS_00079249	0.17379	0	11.5653	0.000234081	0.031012
TCONS_00153791	0	0.133697	-11.0384	0.000282226	0.0350065
TCONS_00056089	0.1822	0	13.6485	0.000295855	0.0358064
TCONS_00008436	0.0870243	0	11.0353	0.000296913	0.0358474
TCONS_00180169	0.419212	0	13.4949	0.000338497	0.0394357
TCONS_00139111	0	0.143077	-13.7733	0.000342625	0.0396633
TCONS_00003708	0	0.173573	-13.9702	0.000357064	0.0406491
TCONS_00075560	0.174322	0	13.6025	0.000374348	0.0418523
TCONS_00090932	0.654166	0	13.418	0.000393496	0.0428683
TCONS_00184255	0	0.154491	-10.6048	0.000394295	0.0428683
TCONS_00081910	0.128952	0	10.7915	0.000418525	0.044402
TCONS_00074685	0	0.89668	-16.3286	0.000453085	0.0469692
TCONS_00204100	0.249793	0	11.1159	0.000459077	0.0473932
TCONS_00145471	0	0.264937	-13.3139	0.000461786	0.0474764
TCONS_00088100	0	0.136936	-13.3399	0.000492476	0.0490208
TCONS_00010575	0	0.21773	-13.1898	0.00049858	0.0494248
TCONS_00153279	0.201991	0	13.2512	0.000502108	0.0494795
