# Supplementary material for: Integrated analysis of lncRNA and mRNA for the apoptosis of porcine ovarian granulosa cells after polyphenol resveratrol treatment
Source: Front Vet Sci. 2023 Jan 10;9:1065001. doi: 10.3389/fvets.2022.1065001 (PMC9872129; doi:10.3389/fvets.2022.1065001)
Supplement: Supplementary file 4 [file Table_4.XLSX]

## Sheet: Table S4A
gene_id	LOW_FPKM	CON_FPKM	log2FoldChange	pvalue	padj
ENSSSCG00000020694	0.201763	0	14.3721	2.17471e-26	1.24459e-22
ENSSSCG00000004450	0.26973	0	13.7283	2.61208e-23	8.54224e-20
ENSSSCG00000003805	0.265675	0	13.6449	2.10303e-19	3.70327e-16
ENSSSCG00000038101	0	0.0161067	-13.1193	1.13622e-06	0.000183244
ENSSSCG00000035572	0.0441917	0	12.8694	1.42232e-13	1.20592e-10
ENSSSCG00000010691	0.0712213	0	12.4692	2.15839e-13	1.76464e-10
ENSSSCG00000005243	0.046079	0	12.2978	1.8942e-12	1.23892e-09
ENSSSCG00000035921	0.042739	0	12.1424	3.82878e-11	1.86486e-08
ENSSSCG00000004433	0	0.0443617	-12.1304	6.2424e-10	2.5518e-07
ENSSSCG00000037071	0	0.048653	-11.9718	0.00103465	0.0411915
ENSSSCG00000023125	0.0273477	0	11.9473	1.32998e-09	4.61301e-07
ENSSSCG00000012580	0.179506	0	11.8374	7.79086e-09	2.22936e-06
ENSSSCG00000006053	0	0.0697523	-11.6914	5.84522e-10	2.43289e-07
ENSSSCG00000001597	0	0.0294797	-11.6422	1.43741e-09	4.91121e-07
ENSSSCG00000004147	0	0.126244	-11.4863	1.01511e-05	0.00108083
ENSSSCG00000040172	0	0.004835	-11.2933	6.93441e-05	0.00517077
ENSSSCG00000010162	0.0496373	0	11.2683	1.734e-07	3.5761e-05
ENSSSCG00000008804	0.0319163	0	10.9534	0.00013558	0.00895841
ENSSSCG00000031623	0	0.102156	-10.9116	0.000238163	0.0136904
ENSSSCG00000012367	0.016315	0	10.6072	5.66502e-07	9.82452e-05
ENSSSCG00000026791	0.061864	0	10.5495	0.00031283	0.0168106
ENSSSCG00000037292	0.0362937	0	10.495	1.13667e-06	0.000183244
ENSSSCG00000025119	0.008115	0	10.3194	0.00046842	0.02311
ENSSSCG00000010873	0	0.135666	-10.3068	0.000523491	0.025229
ENSSSCG00000017237	0.271708	0	10.1397	5.43158e-06	0.000657883
ENSSSCG00000026579	0.0290733	0	10.1081	0.000674392	0.0305102
ENSSSCG00000011034	0.0134737	0	10.1021	0.000687258	0.031031
ENSSSCG00000004074	0	0.029858	-10.0657	0.000723701	0.0321689
ENSSSCG00000024681	0.019059	0	10.0371	1.59023e-05	0.00154909
ENSSSCG00000008976	0.0230077	0	9.95332	0.0007475	0.0330058
ENSSSCG00000015732	0	0.0317153	-9.95197	0.000911407	0.0382824
ENSSSCG00000025681	0.057985	0	9.91792	0.000796177	0.0343889
ENSSSCG00000037891	0.0419277	0	9.74034	3.40553e-05	0.00289812
ENSSSCG00000007078	0.018367	0	9.6307	4.01387e-05	0.00326995
ENSSSCG00000014935	0	0.004536	-9.47789	4.85293e-05	0.00381764
ENSSSCG00000006060	0	0.00655233	-9.39395	5.71697e-05	0.00440649
ENSSSCG00000004157	0.030378	0	9.23674	0.000145544	0.00938536
ENSSSCG00000000138	0.0618847	0	9.15379	0.000107557	0.00746122
ENSSSCG00000000540	0	0.011126	-9.0691	0.000256084	0.0144391
ENSSSCG00000015294	0.016146	0	8.98911	0.000205165	0.012136
ENSSSCG00000036575	0.0624897	0	8.93156	0.000184336	0.0111932
ENSSSCG00000021173	0	0.030919	-8.89182	0.000189924	0.0114414
ENSSSCG00000033882	0.0164043	0	8.88336	0.00020867	0.0122799
ENSSSCG00000034087	0.0366983	0	8.88125	0.000187749	0.0113403
ENSSSCG00000005530	0	0.206771	-8.86208	0.000221119	0.0127887
ENSSSCG00000034827	0.131573	0	8.72352	0.000267336	0.0148902
ENSSSCG00000015512	0.0616063	0	8.674	0.000353141	0.0185415
ENSSSCG00000027849	0.0210053	0	8.57555	0.000407024	0.0206141
ENSSSCG00000038600	0	0.165389	-8.40434	0.000651879	0.0298456
ENSSSCG00000009354	0.0626497	0	8.36198	0.00053609	0.0257819
ENSSSCG00000035074	0.024854	0	8.12422	0.00117083	0.0452749
ENSSSCG00000006808	0	0.011131	-8.1016	0.0011212	0.0437993
ENSSSCG00000006465	0.029007	0	8.0859	0.00083083	0.0355502
ENSSSCG00000023904	0.007797	0	8.0386	0.000913278	0.0382907
ENSSSCG00000012848	0.04126	0	8.0257	0.000942146	0.0388606
ENSSSCG00000015258	0.0188737	0	7.9529	0.00119983	0.0461623
ENSSSCG00000033292	0.0646693	10.6721	-7.40435	4.98853e-05	0.00389752
ENSSSCG00000034980	0.222525	0.0292053	6.61447	1.23907e-09	4.3638e-07
ENSSSCG00000024911	2.83785	0.0292417	6.12736	0.000148393	0.00951546
ENSSSCG00000016892	1.51624	0.614583	4.77858	1.66767e-25	7.63525e-22
ENSSSCG00000035311	0.0659753	1.72654	-4.75725	3.83993e-12	2.37578e-09
ENSSSCG00000002993	0.379615	0.0337307	4.48634	0.000151232	0.0096704
ENSSSCG00000033041	1.20164	0.152663	4.4076	9.92124e-05	0.00694338
ENSSSCG00000008957	3.88975	0.176799	4.31597	0.00128402	0.0485847
ENSSSCG00000022865	0.229806	0.0118593	4.22864	1.31484e-20	2.7363e-17
ENSSSCG00000032149	0.678916	0.0387837	4.02947	0.000155193	0.00979794
ENSSSCG00000026861	0.777926	0.048695	3.87798	1.66855e-05	0.00160489
ENSSSCG00000016343	0.633046	1.13401	-3.59252	0.000248686	0.0140914
ENSSSCG00000008959	0.903182	0.0546833	3.45673	0.000344254	0.0182068
ENSSSCG00000021997	0.670411	0.0639837	3.29171	7.15069e-05	0.00529753
ENSSSCG00000008072	0.036251	0.334721	-3.24707	0.000451922	0.02249
ENSSSCG00000000950	0.664907	0.0736243	3.10026	6.12355e-06	0.000726323
ENSSSCG00000021453	0.475581	0.053663	3.08319	1.1002e-06	0.000179899
ENSSSCG00000006836	0.418905	0.049239	3.01636	8.91225e-06	0.00097152
ENSSSCG00000015748	0.00552833	0.0401673	-2.90612	7.26906e-06	0.000836197
ENSSSCG00000011538	0.594249	0.083439	2.77272	4.38265e-07	7.96251e-05
ENSSSCG00000008440	1.76917	0.247789	2.76078	2.20533e-06	0.000305965
ENSSSCG00000015353	4.18421	0.564791	2.74771	1.08782e-27	8.30077e-24
ENSSSCG00000017705	11.7476	1.6628	2.70399	4.77546e-11	2.2775e-08
ENSSSCG00000011053	0.643601	0.122068	2.64555	0.000906395	0.0381419
ENSSSCG00000005109	0.19379	0.561167	-2.58446	0.000590371	0.027469
ENSSSCG00000039651	0.592373	3.1531	-2.47082	1.37848e-06	0.000211787
ENSSSCG00000022804	0.0737683	0.340787	-2.267	0.000221228	0.0127887
ENSSSCG00000032094	0.0615557	0.280398	-2.25272	7.77812e-05	0.00570694
ENSSSCG00000002262	0.0733373	0.332214	-2.2439	4.06137e-08	9.89072e-06
ENSSSCG00000020771	6.46551	1.34454	2.20855	0.000138619	0.00906646
ENSSSCG00000033657	4.19256	18.4151	-2.19455	3.30901e-16	4.45587e-13
ENSSSCG00000030300	104.22	21.6487	2.191	8.85538e-08	1.9492e-05
ENSSSCG00000030359	2.12044	0.520041	2.17205	1.09675e-13	9.6565e-11
ENSSSCG00000035299	27.9623	118.704	-2.13062	1.56286e-12	1.05226e-09
ENSSSCG00000013403	2.02473	0.452591	2.12197	6.60469e-10	2.65253e-07
ENSSSCG00000040773	16.8209	3.74318	2.10902	1.19264e-06	0.000190922
ENSSSCG00000025969	3.41023	14.0398	-2.10064	6.55424e-23	1.8755e-19
ENSSSCG00000004336	0.266577	0.059662	2.09624	0.000768478	0.0337012
ENSSSCG00000003968	1.472	0.33088	2.08645	1.89734e-05	0.00175846
ENSSSCG00000037019	0.093233	0.37998	-2.06984	2.06655e-08	5.37586e-06
ENSSSCG00000037016	4.08856	0.944669	2.0533	0.00133252	0.0498433
ENSSSCG00000031800	1.14592	0.255409	2.02093	0.00126417	0.0480721
ENSSSCG00000039926	1.15336	4.47925	-1.99845	0.000239217	0.0136904
ENSSSCG00000006160	0.382268	1.44616	-1.98118	1.24854e-08	3.32343e-06
ENSSSCG00000024476	5.51797	1.3553	1.9753	6.17116e-06	0.000728197
ENSSSCG00000017131	4.81999	1.22958	1.91932	2.03283e-06	0.000284882
ENSSSCG00000005514	12.7138	3.18981	1.87816	1.06919e-05	0.00112552
ENSSSCG00000012680	0.071929	0.280691	-1.8708	0.000558396	0.0264107
ENSSSCG00000035058	1.61742	5.54941	-1.83456	3.53389e-09	1.06445e-06
ENSSSCG00000004361	0.530383	0.134918	1.83437	8.22577e-07	0.000138459
ENSSSCG00000022312	0.969034	0.384177	1.82411	4.35789e-06	0.000542179
ENSSSCG00000012832	2.75495	9.47729	-1.82319	1.92499e-05	0.00177689
ENSSSCG00000011766	0.386376	0.103662	1.82002	4.08231e-07	7.53647e-05
ENSSSCG00000008930	6.66031	22.4795	-1.81673	7.21395e-08	1.61904e-05
ENSSSCG00000016002	0.208132	0.708149	-1.81437	2.04529e-09	6.55496e-07
ENSSSCG00000001863	0.587074	0.166506	1.77209	4.51455e-07	8.07398e-05
ENSSSCG00000003153	20540.4	5814.4	1.75855	2.96061e-22	7.53047e-19
ENSSSCG00000007435	119.484	33.9692	1.7535	8.5495e-15	9.31977e-12
ENSSSCG00000006051	38.2933	123.477	-1.74769	2.10147e-20	4.00891e-17
ENSSSCG00000010948	108.128	30.7897	1.74317	1.16808e-12	8.35618e-10
ENSSSCG00000016983	4.46286	12.5953	-1.7354	1.02742e-16	1.46998e-13
ENSSSCG00000011147	123.988	35.6174	1.73499	4.62006e-17	7.05083e-14
ENSSSCG00000014904	5.28541	18.5301	-1.73005	1.25067e-11	6.98303e-09
ENSSSCG00000038801	0.73913	0.216172	1.724	3.63815e-05	0.00305071
ENSSSCG00000011973	24.052	76.1979	-1.71857	6.91482e-05	0.00517077
ENSSSCG00000031648	6.57705	1.96627	1.70713	1.43325e-05	0.00141422
ENSSSCG00000011195	0.575043	1.58232	-1.70106	0.00113842	0.044321
ENSSSCG00000015896	1.74073	5.36851	-1.69241	1.45846e-11	7.94933e-09
ENSSSCG00000005494	4.39644	17.6399	-1.69083	1.19618e-05	0.00122245
ENSSSCG00000023525	10.7602	33.2317	-1.68797	1.42516e-15	1.7171e-12
ENSSSCG00000002368	2.11425	6.49574	-1.67936	7.71861e-09	2.22936e-06
ENSSSCG00000010504	0.145499	0.448266	-1.67868	0.000634151	0.0292092
ENSSSCG00000011740	1.25244	0.378237	1.66342	2.27888e-06	0.000314265
ENSSSCG00000011294	16.5812	5.08135	1.64277	1.89238e-15	2.16602e-12
ENSSSCG00000035073	1.89823	0.58191	1.63872	1.43292e-07	3.00939e-05
ENSSSCG00000035355	9.8272	3.14019	1.63553	1.03332e-07	2.25283e-05
ENSSSCG00000004165	1.38256	0.362293	1.62795	0.00033396	0.0177816
ENSSSCG00000015284	9.51989	3.0368	1.62156	1.01486e-08	2.76573e-06
ENSSSCG00000022247	0.918572	0.471298	1.62062	2.63309e-06	0.000356667
ENSSSCG00000003788	1.14146	0.389163	1.61897	1.22315e-06	0.000191237
ENSSSCG00000024973	17.7986	5.47369	1.61124	1.83064e-06	0.000264054
ENSSSCG00000021411	53.5745	16.9887	1.60973	2.44681e-09	7.67292e-07
ENSSSCG00000017257	1.91271	0.612753	1.60889	4.22998e-07	7.74661e-05
ENSSSCG00000029460	9.22624	2.92035	1.59338	2.068e-05	0.0018786
ENSSSCG00000007529	0.664041	1.75276	-1.59051	6.04725e-05	0.00461445
ENSSSCG00000003154	48.3401	15.3565	1.58869	5.89368e-07	0.000101442
ENSSSCG00000010381	2.27819	5.44937	-1.58305	2.06507e-12	1.31316e-09
ENSSSCG00000029771	2.11587	5.28724	-1.57787	4.13247e-14	4.24969e-11
ENSSSCG00000003708	2.17118	6.65676	-1.57269	1.10416e-12	8.15366e-10
ENSSSCG00000004554	11.3879	3.65058	1.56948	1.72362e-05	0.00165092
ENSSSCG00000010853	48.3892	15.8097	1.55944	4.26973e-14	4.24969e-11
ENSSSCG00000012551	5.7138	1.87071	1.55875	0.000179931	0.010984
ENSSSCG00000000504	0.30525	0.536027	-1.55641	0.000923018	0.0385426
ENSSSCG00000022500	2.19518	0.696911	1.5533	4.235e-05	0.0034136
ENSSSCG00000009276	11.6113	41.8129	-1.53778	1.2395e-08	3.32343e-06
ENSSSCG00000035240	0.770332	0.258512	1.51768	0.000446986	0.0223415
ENSSSCG00000033844	66.6561	22.016	1.51312	3.06951e-09	9.36896e-07
ENSSSCG00000040751	49.9787	17.5621	1.50954	6.616e-11	3.02907e-08
ENSSSCG00000003861	2.59781	0.868556	1.50258	1.08432e-05	0.00112552
ENSSSCG00000032398	6.07754	13.6581	-1.47836	1.77312e-11	9.02008e-09
ENSSSCG00000013327	0.123661	0.331526	-1.47706	0.000408994	0.0206284
ENSSSCG00000023618	0.793539	2.10253	-1.47132	1.30838e-06	0.000202375
ENSSSCG00000013940	0.542297	1.42882	-1.46588	2.78676e-06	0.000375262
ENSSSCG00000001760	1.45566	0.50582	1.46362	0.000856763	0.0365233
ENSSSCG00000000528	12.0514	4.17182	1.46312	5.35706e-08	1.23872e-05
ENSSSCG00000009580	7.60498	9.59071	-1.45157	0.00011775	0.00804637
ENSSSCG00000040687	0.269349	0.100199	1.44576	4.68219e-06	0.00057318
ENSSSCG00000015413	6.47495	2.31792	1.42889	0.00113125	0.0441168
ENSSSCG00000037452	0.554435	1.41623	-1.41891	1.20972e-05	0.0012308
ENSSSCG00000038254	1.41088	3.59119	-1.41111	3.46825e-06	0.000450889
ENSSSCG00000030165	1.45932	3.70743	-1.40134	0.00110238	0.0431381
ENSSSCG00000016634	14.1824	35.3003	-1.39245	5.63029e-12	3.39181e-09
ENSSSCG00000000907	7.96575	2.93347	1.38385	1.60433e-11	8.54102e-09
ENSSSCG00000023956	9.11952	22.3412	-1.38064	5.85459e-12	3.4365e-09
ENSSSCG00000009589	0.994101	0.311356	1.37964	3.58867e-05	0.00303244
ENSSSCG00000033945	0.886127	0.329518	1.3699	1.9392e-09	6.43253e-07
ENSSSCG00000003983	8.92613	22.1163	-1.36749	3.34771e-05	0.00286647
ENSSSCG00000040715	1.00824	2.50213	-1.36246	2.83458e-08	7.13067e-06
ENSSSCG00000001710	3.41433	8.41466	-1.34577	1.67825e-11	8.73146e-09
ENSSSCG00000012119	379.232	929.464	-1.34461	5.72295e-11	2.67367e-08
ENSSSCG00000023791	2.42125	0.91822	1.34295	5.39855e-06	0.00065736
ENSSSCG00000016900	0.406965	0.98767	-1.33789	0.000350899	0.0184662
ENSSSCG00000003789	13.8056	33.3192	-1.33616	2.54851e-10	1.11835e-07
ENSSSCG00000016809	4.22245	10.1261	-1.33445	8.2602e-10	3.04988e-07
ENSSSCG00000007072	1.77645	0.643546	1.32902	4.5528e-07	8.07927e-05
ENSSSCG00000005941	4.57669	11.1619	-1.32274	9.52765e-10	3.40792e-07
ENSSSCG00000003693	0.407588	0.984927	-1.32232	5.7556e-06	0.000686236
ENSSSCG00000015545	38.6704	15.2662	1.32181	2.4088e-05	0.00212904
ENSSSCG00000009004	5.32815	12.7104	-1.30897	7.73515e-06	0.000872281
ENSSSCG00000001873	3.03063	7.18151	-1.30724	4.24985e-05	0.0034136
ENSSSCG00000004081	4.93537	1.92116	1.30492	3.50384e-11	1.74369e-08
ENSSSCG00000016174	91.5539	218.649	-1.30233	1.15637e-05	0.00119241
ENSSSCG00000036549	2.12612	4.92433	-1.30179	4.83937e-08	1.15399e-05
ENSSSCG00000031142	0.871053	0.314802	1.29844	0.000664709	0.0302515
ENSSSCG00000032580	242.866	95.2484	1.29101	1.05159e-12	8.0243e-10
ENSSSCG00000020906	3.41571	8.74356	-1.28848	2.88538e-07	5.64547e-05
ENSSSCG00000039514	383.357	150.798	1.28331	2.8714e-10	1.21726e-07
ENSSSCG00000036060	25.8757	10.1596	1.28141	0.000173143	0.0106548
ENSSSCG00000023451	1.06165	2.5314	-1.27909	8.4793e-06	0.000933212
ENSSSCG00000012136	11.9655	4.72496	1.2789	2.06167e-09	6.55496e-07
ENSSSCG00000002009	6.77686	15.9527	-1.27725	3.17305e-06	0.000417456
ENSSSCG00000036724	22.0508	8.80549	1.27046	0.000491807	0.0240052
ENSSSCG00000030642	58.7746	23.3401	1.27033	2.54294e-07	5.01837e-05
ENSSSCG00000037697	13.6922	31.9379	-1.26673	1.30704e-05	0.00131231
ENSSSCG00000021576	32.7995	13.1782	1.26534	8.09815e-09	2.28868e-06
ENSSSCG00000001565	191.524	78.1027	1.26205	7.59619e-10	2.8982e-07
ENSSSCG00000003105	10.1015	23.2187	-1.25344	1.71971e-07	3.5761e-05
ENSSSCG00000013333	8.38287	21.7246	-1.25246	0.000373452	0.0192981
ENSSSCG00000004075	0.987342	1.93638	-1.24841	3.48626e-06	0.000450889
ENSSSCG00000025005	29.1938	11.9076	1.23896	7.07838e-10	2.74641e-07
ENSSSCG00000009338	0.405411	0.924618	-1.23507	4.38624e-05	0.00351083
ENSSSCG00000012026	2.80466	6.33517	-1.23351	0.000152902	0.0097224
ENSSSCG00000023298	67.8985	27.6479	1.22436	4.50839e-07	8.07398e-05
ENSSSCG00000033894	0.947771	0.391509	1.21913	0.000124907	0.00838527
ENSSSCG00000006003	2.73377	1.13207	1.21587	0.00114195	0.0443828
ENSSSCG00000015368	2.53674	4.02027	-1.21511	0.000241785	0.0138029
ENSSSCG00000005071	8.20206	3.39728	1.21256	6.84522e-10	2.70174e-07
ENSSSCG00000004412	8.60013	18.8581	-1.21139	8.15814e-06	0.000906583
ENSSSCG00000003766	15.5572	34.2361	-1.20924	1.60115e-09	5.39024e-07
ENSSSCG00000022504	1.64681	0.678222	1.2078	6.21693e-05	0.00471252
ENSSSCG00000017232	5.65606	2.36049	1.20722	0.000160599	0.0100672
ENSSSCG00000002754	15.8932	6.60931	1.20252	1.75786e-06	0.000256312
ENSSSCG00000004766	7.34162	3.06492	1.19612	8.24343e-08	1.83212e-05
ENSSSCG00000010509	0.752091	0.330923	1.19515	1.42494e-05	0.00141211
ENSSSCG00000001825	5.85674	2.60579	1.18998	6.25186e-06	0.000733936
ENSSSCG00000039216	3.53039	1.45885	1.18726	0.000157482	0.00990405
ENSSSCG00000021585	14.4497	31.3994	-1.18648	4.45031e-08	1.07238e-05
ENSSSCG00000032878	0.501084	1.06448	-1.18608	2.18013e-05	0.00197263
ENSSSCG00000025981	3.59544	7.86792	-1.18461	0.000147712	0.00949836
ENSSSCG00000000915	31.8681	68.8692	-1.1762	2.72611e-09	8.43325e-07
ENSSSCG00000010809	0.83694	1.80219	-1.17096	0.000704657	0.0315011
ENSSSCG00000038562	24.6197	10.5065	1.16952	3.95132e-06	0.000505328
ENSSSCG00000035595	0.156589	0.392901	-1.16486	3.86489e-05	0.00318256
ENSSSCG00000035027	1.07708	2.35799	-1.16165	0.000288828	0.0157801
ENSSSCG00000020785	9.12944	19.528	-1.16149	1.49702e-05	0.00146452
ENSSSCG00000009361	11.5821	23.5902	-1.1561	1.78148e-05	0.00167825
ENSSSCG00000009745	0.214452	0.460254	-1.15467	0.000697862	0.0313284
ENSSSCG00000020736	0.513759	1.17653	-1.15155	0.00022118	0.0127887
ENSSSCG00000004807	24.2734	10.5125	1.14759	7.99924e-10	3.00195e-07
ENSSSCG00000035077	18.1855	38.5883	-1.14481	2.607e-08	6.70555e-06
ENSSSCG00000009827	33.7271	14.3263	1.14217	7.08176e-08	1.60511e-05
ENSSSCG00000033919	4.33708	9.14439	-1.138	1.59175e-08	4.1883e-06
ENSSSCG00000021443	37.1959	16.1276	1.13584	4.95376e-08	1.16909e-05
ENSSSCG00000015894	4.34172	8.95115	-1.13439	1.81518e-07	3.67726e-05
ENSSSCG00000011664	33.2203	70.0987	-1.13391	9.63776e-09	2.65816e-06
ENSSSCG00000009572	1.33632	2.80651	-1.13257	3.35463e-07	6.39952e-05
ENSSSCG00000005423	6.30074	2.77423	1.12502	1.28377e-05	0.00129463
ENSSSCG00000006862	181.927	79.6847	1.11784	0.00027437	0.0151346
ENSSSCG00000009554	8.65912	3.77443	1.11699	0.000309823	0.0166881
ENSSSCG00000031888	140.295	61.846	1.11374	3.77067e-07	7.01774e-05
ENSSSCG00000001849	3.7541	7.84361	-1.11315	0.000444782	0.02228
ENSSSCG00000001952	30.361	13.3803	1.11215	0.000489776	0.0240032
ENSSSCG00000007748	16.7595	34.5001	-1.10872	2.65246e-08	6.74668e-06
ENSSSCG00000013622	15.0079	7.13358	1.10782	4.72341e-07	8.31757e-05
ENSSSCG00000015711	0.232967	0.105164	1.10001	0.000561914	0.0264134
ENSSSCG00000004218	3.1711	6.46583	-1.09924	1.94811e-05	0.00179101
ENSSSCG00000036438	857.074	386.889	1.09916	1.22802e-06	0.000191237
ENSSSCG00000031866	15.3696	6.99514	1.09163	0.000265642	0.0148682
ENSSSCG00000006235	0.960255	1.72179	-1.09118	1.04431e-05	0.00110677
ENSSSCG00000023803	0.955933	1.95859	-1.0898	8.14056e-05	0.005913
ENSSSCG00000022957	30.6747	65.8989	-1.08309	4.27319e-06	0.000540452
ENSSSCG00000006857	79.5664	162.24	-1.08102	3.11832e-07	5.99871e-05
ENSSSCG00000000875	6.73391	13.5483	-1.07143	1.80528e-07	3.67726e-05
ENSSSCG00000023837	52.6039	105.91	-1.0688	4.62218e-09	1.35655e-06
ENSSSCG00000029886	3.90505	7.82483	-1.06584	4.72535e-05	0.003743
ENSSSCG00000012027	2.98098	5.95737	-1.05264	8.03735e-06	0.000897517
ENSSSCG00000014927	5.40626	10.7895	-1.05246	5.08253e-08	1.18724e-05
ENSSSCG00000012006	2.04256	4.13608	-1.04893	9.84564e-06	0.00105815
ENSSSCG00000040272	1.87147	1.87945	1.04861	0.000210584	0.0123608
ENSSSCG00000005983	1.73488	0.805235	1.04601	0.000334007	0.0177816
ENSSSCG00000023318	23.5614	47.0374	-1.03747	3.5684e-08	8.78363e-06
ENSSSCG00000005207	8.52656	4.07035	1.02261	4.32332e-06	0.000540877
ENSSSCG00000008307	2.79657	1.32178	1.02111	1.22355e-06	0.000191237
ENSSSCG00000004614	0.67848	1.31725	-1.01993	2.40212e-06	0.000329277
ENSSSCG00000022492	3.57067	6.69533	-1.01962	0.000193763	0.0115812
ENSSSCG00000009125	0.967967	1.8877	-1.01534	9.30414e-06	0.00100943
ENSSSCG00000016806	3.15384	1.50391	1.01477	0.000827534	0.0354755
ENSSSCG00000032620	2.34211	1.11204	1.01307	0.000155367	0.00979794
ENSSSCG00000012173	54.5371	26.7125	1.01131	7.37868e-06	0.000844564
ENSSSCG00000005481	16.7156	33.0312	-1.01125	1.97544e-06	0.000279146
ENSSSCG00000023806	4.63152	2.40816	1.0105	1.65168e-06	0.000246125
ENSSSCG00000025500	3.67734	7.08867	-1.00429	3.59623e-05	0.00303244
gene_id	B_FPKM	A_FPKM	log2FoldChange	pvalue	padj

## Sheet: Table S4B
gene_id	HIGH_FPKM	CON_FPKM	log2FoldChange	pvalue	padj
ENSSSCG00000006051	10.4743	123.477	-3.70728	3.33121e-74	7.66345e-70
ENSSSCG00000039025	3.21999	0.348487	3.04796	3.67293e-43	4.22479e-39
ENSSSCG00000033657	1.56219	18.4151	-3.69985	1.46898e-40	1.12646e-36
ENSSSCG00000035299	10.3738	118.704	-3.65854	1.69641e-39	9.75646e-36
ENSSSCG00000035073	5.23404	0.58191	3.02045	9.05895e-38	4.16802e-34
ENSSSCG00000022500	7.85551	0.696911	3.33732	5.40158e-36	2.07105e-32
ENSSSCG00000003153	30583.4	5814.4	2.24393	1.21948e-33	4.00772e-30
ENSSSCG00000016634	6.44592	35.3003	-2.5958	2.79278e-33	8.031e-30
ENSSSCG00000000907	16.6088	2.93347	2.35898	1.3157e-31	3.36308e-28
ENSSSCG00000025969	2.21985	14.0398	-2.8125	4.44027e-31	1.02148e-27
ENSSSCG00000033581	3.04486	12.4089	-2.20662	8.19157e-30	1.71316e-26
ENSSSCG00000015896	0.914313	5.36851	-2.70345	5.23575e-28	9.26527e-25
ENSSSCG00000040751	110.342	17.5621	2.53999	6.40164e-28	9.81798e-25
ENSSSCG00000013614	22.9588	110.707	-2.45743	6.32458e-28	9.81798e-25
ENSSSCG00000011973	16.6745	76.1979	-2.33445	2.09788e-27	3.01635e-24
ENSSSCG00000001565	353.974	78.1027	2.06281	1.44299e-25	1.84422e-22
ENSSSCG00000023956	5.53016	22.3412	-2.10061	2.1897e-25	2.65126e-22
ENSSSCG00000022865	0.308304	0.0118593	4.57217	4.20167e-25	4.83297e-22
ENSSSCG00000008930	4.32465	22.4795	-2.52564	4.85046e-25	5.31356e-22
ENSSSCG00000020694	0.169462	0	14.041	6.18846e-25	6.47116e-22
ENSSSCG00000010381	1.73133	5.44937	-2.31408	9.07456e-25	9.07653e-22
ENSSSCG00000015353	3.63384	0.564791	2.41719	2.99751e-24	2.75831e-21
ENSSSCG00000015390	77.4622	17.7896	1.99427	2.60365e-23	2.30373e-20
ENSSSCG00000011600	2.46226	11.1981	-2.29268	6.15512e-23	5.05709e-20
ENSSSCG00000015894	1.97282	8.95115	-2.31739	9.22865e-23	7.32086e-20
ENSSSCG00000014904	3.14671	18.5301	-2.60117	1.48024e-22	1.13509e-19
ENSSSCG00000000915	20.7248	68.8692	-1.88158	2.28357e-22	1.69463e-19
ENSSSCG00000023298	137.64	27.6479	2.15393	2.39074e-22	1.71872e-19
ENSSSCG00000009361	5.82162	23.5902	-2.45722	2.51984e-22	1.75663e-19
ENSSSCG00000011664	20.999	70.0987	-1.88755	6.83792e-22	4.42426e-19
ENSSSCG00000010948	139.617	30.7897	2.02834	6.63412e-22	4.42426e-19
ENSSSCG00000006243	4.07845	0.368446	3.32069	6.92342e-22	4.42426e-19
ENSSSCG00000020785	2.84833	19.528	-2.79951	9.1136e-22	5.66644e-19
ENSSSCG00000016658	2.48959	10.3451	-2.25895	1.72649e-21	9.92947e-19
ENSSSCG00000004218	1.37522	6.46583	-2.3841	1.71446e-21	9.92947e-19
ENSSSCG00000012027	1.25233	5.95737	-2.39092	2.16594e-21	1.20001e-18
ENSSSCG00000005601	395.477	67.7226	2.40241	2.19085e-21	1.20001e-18
ENSSSCG00000011147	154.476	35.6174	1.97441	4.57023e-21	2.44507e-18
ENSSSCG00000023837	34.4315	105.91	-1.76988	5.56497e-21	2.90959e-18
ENSSSCG00000016823	1.8909	8.34867	-2.28999	7.19817e-21	3.67986e-18
ENSSSCG00000004081	7.69888	1.92116	1.85801	1.32719e-20	6.63738e-18
ENSSSCG00000023525	8.71293	33.2317	-2.06759	1.45458e-20	7.11971e-18
ENSSSCG00000005071	12.404	3.39728	1.72202	2.42976e-20	1.16451e-17
ENSSSCG00000021453	1.30208	0.053663	4.45246	2.50175e-20	1.17455e-17
ENSSSCG00000010853	65.2501	15.8097	1.90142	2.73486e-20	1.25831e-17
ENSSSCG00000033444	4.70379	24.8464	-2.55294	3.75888e-20	1.69555e-17
ENSSSCG00000040836	0	0.0331453	-14.2322	4.08491e-20	1.80718e-17
ENSSSCG00000030359	3.0884	0.520041	2.62456	9.9611e-20	4.32368e-17
ENSSSCG00000037697	5.95017	31.9379	-2.5748	1.02091e-19	4.34925e-17
ENSSSCG00000003768	6.22537	20.641	-1.8696	1.55961e-19	6.52342e-17
ENSSSCG00000011046	11.7019	36.2877	-1.78176	1.5995e-19	6.5708e-17
ENSSSCG00000012173	113.076	26.7125	1.90986	1.80478e-19	7.15843e-17
ENSSSCG00000033945	1.47702	0.329518	2.02013	2.31169e-19	9.01365e-17
ENSSSCG00000012136	18.7186	4.72496	1.83015	4.26716e-19	1.6361e-16
ENSSSCG00000016943	7.99386	23.8787	-1.73471	4.76144e-19	1.76672e-16
ENSSSCG00000029886	1.52549	7.82483	-2.50896	5.15333e-19	1.88178e-16
ENSSSCG00000000660	11.6371	35.2362	-1.73547	1.00234e-18	3.5475e-16
ENSSSCG00000013940	0.168208	1.42882	-3.23732	1.42139e-18	4.88047e-16
ENSSSCG00000001710	2.92156	8.41466	-1.75424	1.84845e-18	6.25346e-16
ENSSSCG00000014016	696.337	200.761	1.63535	2.3991e-18	7.99875e-16
ENSSSCG00000014927	3.5338	10.7895	-1.75542	2.75734e-18	9.06179e-16
ENSSSCG00000010209	3.35575	11.3292	-1.92594	2.93582e-18	9.51247e-16
ENSSSCG00000032398	3.72326	13.6581	-1.99958	3.73082e-18	1.19205e-15
ENSSSCG00000037483	2.82868	9.14858	-1.84278	9.13346e-18	2.87829e-15
ENSSSCG00000001078	6.48245	18.2924	-1.6406	9.58903e-18	2.98102e-15
ENSSSCG00000006857	48.1427	162.24	-1.8991	1.74189e-17	5.34295e-15
ENSSSCG00000033624	1.90943	0.223161	2.66959	2.06877e-17	6.26211e-15
ENSSSCG00000000848	3.01113	10.4309	-1.76383	2.47261e-17	7.38732e-15
ENSSSCG00000036480	0.527139	0.120441	1.98495	3.68782e-17	1.08767e-14
ENSSSCG00000039071	82.9489	224.05	-1.58364	7.4134e-17	2.1588e-14
ENSSSCG00000029771	1.81262	5.28724	-1.76096	1.36539e-16	3.83059e-14
ENSSSCG00000034980	0.526987	0.0292053	7.92968	1.65921e-16	4.5988e-14
ENSSSCG00000004907	2.86657	8.165	-1.663	1.69452e-16	4.64075e-14
ENSSSCG00000035124	14.7476	2.9733	2.23018	2.2874e-16	6.16496e-14
ENSSSCG00000004713	2.1902	8.24731	-2.06008	2.30466e-16	6.16496e-14
ENSSSCG00000023451	0.737415	2.5314	-1.99001	2.54812e-16	6.73788e-14
ENSSSCG00000034062	0.480591	0.0335203	3.25213	3.91432e-16	1.01179e-13
ENSSSCG00000004425	16.8793	44.3738	-1.54131	3.88556e-16	1.01179e-13
ENSSSCG00000035077	13.5523	38.5883	-1.65411	5.04184e-16	1.28875e-13
ENSSSCG00000011322	1.97686	8.26773	-2.15828	5.97447e-16	1.51036e-13
ENSSSCG00000032456	2.21114	0.406748	2.29959	6.20603e-16	1.55184e-13
ENSSSCG00000021712	3.75147	10.3406	-1.6752	7.81177e-16	1.93236e-13
ENSSSCG00000021585	11.1328	31.3994	-1.65848	8.21454e-16	2.01038e-13
ENSSSCG00000027941	6.23746	14.9352	-1.44708	9.56603e-16	2.29236e-13
ENSSSCG00000035355	16.2077	3.14019	2.31362	1.87677e-15	4.40562e-13
ENSSSCG00000031503	8.04228	20.4331	-1.57451	1.92442e-15	4.47185e-13
ENSSSCG00000038254	0.610293	3.59119	-2.70978	3.06482e-15	7.05062e-13
ENSSSCG00000006247	1.726	0.305707	2.63253	3.25385e-15	7.41137e-13
ENSSSCG00000039182	13.7755	41.4243	-1.74146	3.80527e-15	8.49904e-13
ENSSSCG00000016002	0.122613	0.708149	-2.66859	4.28254e-15	9.47307e-13
ENSSSCG00000014248	1.61921	5.19021	-1.80798	5.10235e-15	1.1179e-12
ENSSSCG00000004450	0.15789	0	12.9169	5.56215e-15	1.20714e-12
ENSSSCG00000028092	23.551	60.3111	-1.50371	6.92938e-15	1.47602e-12
ENSSSCG00000039745	48.7144	13.691	1.68485	7.9306e-15	1.67379e-12
ENSSSCG00000035058	1.10007	5.54941	-2.48408	1.01098e-14	2.09528e-12
ENSSSCG00000031888	210.336	61.846	1.60967	1.11965e-14	2.29977e-12
ENSSSCG00000010532	8.176	25.8355	-1.80132	1.47412e-14	3.00108e-12
ENSSSCG00000005423	11.4412	2.77423	1.90251	1.51166e-14	3.0505e-12
ENSSSCG00000006321	44.7706	107.286	-1.42365	1.61498e-14	3.23065e-12
ENSSSCG00000005785	3.4649	0.739828	2.00291	1.66869e-14	3.30932e-12
ENSSSCG00000014310	31.666	7.75974	1.87677	2.20669e-14	4.30211e-12
ENSSSCG00000003805	0.073475	0	12.6728	2.23295e-14	4.31672e-12
ENSSSCG00000036213	21.5761	6.60556	1.55728	2.25853e-14	4.3298e-12
ENSSSCG00000038949	0.146386	0.566488	-2.09175	2.39768e-14	4.52121e-12
ENSSSCG00000034321	85.7053	27.2876	1.44136	2.38817e-14	4.52121e-12
ENSSSCG00000006395	69.9715	195.071	-1.46388	2.59936e-14	4.86165e-12
ENSSSCG00000023396	1.52399	5.38776	-1.98058	2.71559e-14	5.03808e-12
ENSSSCG00000025698	47.4943	138.44	-1.67102	3.4268e-14	6.25663e-12
ENSSSCG00000016255	5.1263	16.7143	-1.86042	4.15715e-14	7.53033e-12
ENSSSCG00000023318	18.4388	47.0374	-1.43027	5.88281e-14	1.0573e-11
ENSSSCG00000003693	0.223846	0.984927	-2.28051	6.4241e-14	1.13682e-11
ENSSSCG00000013622	21.874	7.13358	1.57694	8.87526e-14	1.54805e-11
ENSSSCG00000005481	11.3742	33.0312	-1.5984	8.88252e-14	1.54805e-11
ENSSSCG00000024476	10.0146	1.3553	2.74139	1.16801e-13	2.00524e-11
ENSSSCG00000002368	1.67801	6.49574	-2.10268	1.26628e-13	2.15784e-11
ENSSSCG00000030461	5.49558	14.9052	-1.57829	1.3161e-13	2.21e-11
ENSSSCG00000000190	648.256	1273.13	-1.35678	1.3084e-13	2.21e-11
ENSSSCG00000022247	1.90884	0.471298	2.40706	1.70773e-13	2.83759e-11
ENSSSCG00000007135	4.99828	11.6814	-1.37201	1.71452e-13	2.83759e-11
ENSSSCG00000037452	0.274627	1.41623	-2.51605	2.00895e-13	3.30114e-11
ENSSSCG00000034357	5.89926	19.337	-2.10626	2.20447e-13	3.59673e-11
ENSSSCG00000020906	1.20504	8.74356	-3.02162	2.39199e-13	3.8752e-11
ENSSSCG00000012006	1.50741	4.13608	-1.61187	2.42841e-13	3.90669e-11
ENSSSCG00000001068	3.41647	8.47416	-1.45742	2.45091e-13	3.9155e-11
ENSSSCG00000012034	0.655525	1.54811	-1.51965	2.88395e-13	4.54419e-11
ENSSSCG00000009448	0.207348	0.732283	-1.70431	3.05887e-13	4.78702e-11
ENSSSCG00000036438	1190.89	386.889	1.47891	3.48143e-13	5.37519e-11
ENSSSCG00000000146	0.540759	2.81644	-2.5218	4.51599e-13	6.92603e-11
ENSSSCG00000009720	2.05773	6.04005	-1.70495	5.01552e-13	7.5413e-11
ENSSSCG00000006160	0.231459	1.44616	-2.79383	5.82396e-13	8.70001e-11
ENSSSCG00000009572	1.01158	2.80651	-1.62215	9.98311e-13	1.47219e-10
ENSSSCG00000001488	80.6714	29.3193	1.29824	1.0177e-12	1.49122e-10
ENSSSCG00000011695	35.739	81.2842	-1.33252	1.28311e-12	1.85648e-10
ENSSSCG00000012026	1.15003	6.33517	-2.60589	1.30368e-12	1.87444e-10
ENSSSCG00000015284	12.0424	3.0368	1.88343	1.31261e-12	1.87556e-10
ENSSSCG00000035675	11.3481	30.0584	-1.5507	1.63705e-12	2.32472e-10
ENSSSCG00000040715	0.812609	2.50213	-1.76499	1.78543e-12	2.51986e-10
ENSSSCG00000006171	1.74558	5.00158	-1.66627	2.22651e-12	3.12323e-10
ENSSSCG00000015901	17.5631	46.706	-1.50557	2.46204e-12	3.43269e-10
ENSSSCG00000030408	26.3435	25.7479	-1.59467	2.55218e-12	3.53693e-10
ENSSSCG00000022504	2.70006	0.678222	1.83518	3.26919e-12	4.47665e-10
ENSSSCG00000013403	2.66081	0.452591	2.42546	3.48493e-12	4.74383e-10
ENSSSCG00000009111	1.21425	0.273267	2.01205	3.78268e-12	5.11885e-10
ENSSSCG00000002262	0.0241043	0.332214	-3.94775	4.18329e-12	5.62787e-10
ENSSSCG00000016809	3.84489	10.1261	-1.56884	4.72922e-12	6.32533e-10
ENSSSCG00000015196	12.8079	3.86992	1.59717	5.065e-12	6.69656e-10
ENSSSCG00000035414	4.90378	1.55603	1.51518	5.20171e-12	6.83802e-10
ENSSSCG00000015701	6.72619	2.23269	1.41842	6.13554e-12	8.01978e-10
ENSSSCG00000002385	3.72533	6.39404	-1.62739	7.08912e-12	9.21385e-10
ENSSSCG00000014015	45.6983	13.9932	1.64125	7.92356e-12	1.02405e-09
ENSSSCG00000004644	0.291463	2.22263	-3.07387	8.57663e-12	1.09614e-09
ENSSSCG00000011740	1.78135	0.378237	2.0912	9.46568e-12	1.20308e-09
ENSSSCG00000039940	0	0.0132187	-12.7098	9.87657e-12	1.24841e-09
ENSSSCG00000004361	0.876774	0.134918	2.46812	1.02446e-11	1.28786e-09
ENSSSCG00000040397	0.749959	1.98493	-1.55338	1.08854e-11	1.36098e-09
ENSSSCG00000022296	4.58381	10.8716	-1.33272	1.11874e-11	1.39116e-09
ENSSSCG00000004233	6.89133	17.6453	-1.50414	1.16246e-11	1.43777e-09
ENSSSCG00000037764	3.41698	1.12596	1.58688	1.29372e-11	1.59155e-09
ENSSSCG00000032444	15.9611	35.2173	-1.25981	2.12256e-11	2.59732e-09
ENSSSCG00000009097	301.403	616.024	-1.18096	2.30306e-11	2.78852e-09
ENSSSCG00000009138	0.829542	3.14909	-2.14249	2.48621e-11	2.99452e-09
ENSSSCG00000032434	2.92888	8.48827	-1.68532	2.60451e-11	3.12066e-09
ENSSSCG00000010023	17.691	49.7708	-1.64362	2.78637e-11	3.30415e-09
ENSSSCG00000011936	76.8554	161.919	-1.21909	2.89876e-11	3.41979e-09
ENSSSCG00000031661	21.7968	45.6937	-1.29612	2.92722e-11	3.43575e-09
ENSSSCG00000035582	0.960306	2.67198	-1.62243	3.49184e-11	4.07766e-09
ENSSSCG00000003828	14.8733	6.12224	1.18099	3.68839e-11	4.28543e-09
ENSSSCG00000040184	4.15076	11.9301	-1.6487	3.99794e-11	4.59863e-09
ENSSSCG00000038376	1.75496	0.527716	1.58352	3.98833e-11	4.59863e-09
ENSSSCG00000002754	21.9902	6.60931	1.58432	4.18501e-11	4.78986e-09
ENSSSCG00000037207	0.0844573	0.251561	-1.68059	5.59024e-11	6.30409e-09
ENSSSCG00000016983	6.04481	12.5953	-1.37273	6.6907e-11	7.47182e-09
ENSSSCG00000015394	3.89115	1.3468	1.38882	7.03592e-11	7.75875e-09
ENSSSCG00000013849	237.235	503.704	-1.23462	7.01249e-11	7.75875e-09
ENSSSCG00000010957	4.05288	1.42981	1.43699	7.04881e-11	7.75875e-09
ENSSSCG00000015368	1.33693	4.02027	-2.2824	8.2213e-11	9.00624e-09
ENSSSCG00000035297	38.2201	89.726	-1.3844	8.27102e-11	9.01777e-09
ENSSSCG00000030067	25.7558	56.1274	-1.28359	9.55474e-11	1.03392e-08
ENSSSCG00000014232	92.1013	194.029	-1.21649	9.5729e-11	1.03392e-08
ENSSSCG00000010493	44.1908	90.9322	-1.18674	1.00162e-10	1.07675e-08
ENSSSCG00000010447	478.988	1062.55	-1.30316	1.06072e-10	1.13497e-08
ENSSSCG00000008509	8.48511	21.4712	-1.48442	1.23381e-10	1.31344e-08
ENSSSCG00000005631	11.1352	3.20694	1.6548	1.23894e-10	1.31344e-08
ENSSSCG00000014871	30.7162	9.70444	1.51869	1.31355e-10	1.38615e-08
ENSSSCG00000030300	134.276	21.6487	2.47386	1.37924e-10	1.44224e-08
ENSSSCG00000038992	19.1296	42.2738	-1.29031	1.57829e-10	1.64292e-08
ENSSSCG00000037019	0.0704673	0.37998	-2.54523	1.62381e-10	1.68269e-08
ENSSSCG00000005380	29.0836	81.9587	-1.61217	1.81549e-10	1.87289e-08
ENSSSCG00000033178	14.6716	4.47647	1.56475	1.87726e-10	1.92796e-08
ENSSSCG00000025500	2.65759	7.08867	-1.56296	2.5881e-10	2.60411e-08
ENSSSCG00000016034	249.242	570.571	-1.33341	2.59223e-10	2.60411e-08
ENSSSCG00000029438	13.2636	3.28032	1.82456	2.98112e-10	2.98177e-08
ENSSSCG00000034993	18.3132	37.953	-1.18479	3.12134e-10	3.0951e-08
ENSSSCG00000026791	0.157747	0	11.8678	3.11954e-10	3.0951e-08
ENSSSCG00000010210	5.80693	1.91836	1.48272	3.21519e-10	3.14747e-08
ENSSSCG00000006793	11.1447	26.0508	-1.37629	3.20565e-10	3.14747e-08
ENSSSCG00000031664	0.211927	1.16131	-2.60156	3.2763e-10	3.1937e-08
ENSSSCG00000005474	2.02362	5.27872	-1.54556	3.40823e-10	3.30829e-08
ENSSSCG00000006731	0.485171	0	11.7907	4.05281e-10	3.91743e-08
ENSSSCG00000039847	4.09993	13.06	-1.68281	4.12312e-10	3.95218e-08
ENSSSCG00000016892	0.767985	0.614583	3.71623	4.11731e-10	3.95218e-08
ENSSSCG00000017458	0.218284	0	11.8216	6.20843e-10	5.87756e-08
ENSSSCG00000004145	43.7597	79.5822	-1.18574	6.54549e-10	6.17127e-08
ENSSSCG00000039514	400.283	150.798	1.25663	7.17367e-10	6.70855e-08
ENSSSCG00000029249	0.476926	1.23683	-1.48745	7.164e-10	6.70855e-08
ENSSSCG00000000694	635.223	1345.51	-1.16103	8.34668e-10	7.7739e-08
ENSSSCG00000037793	53.2967	16.9005	1.49096	8.53379e-10	7.91612e-08
ENSSSCG00000008119	0.518407	1.46766	-1.65302	8.98597e-10	8.3021e-08
ENSSSCG00000005740	0.069582	0.804685	-3.35912	9.26275e-10	8.52358e-08
ENSSSCG00000004470	43.1402	17.9106	1.15752	9.47078e-10	8.68029e-08
ENSSSCG00000036723	1.21809	10.889	-3.28049	9.98714e-10	9.08119e-08
ENSSSCG00000007435	92.0807	33.9692	1.29357	9.98443e-10	9.08119e-08
ENSSSCG00000009100	0.111236	1.75459	-3.53945	1.09842e-09	9.90945e-08
ENSSSCG00000003482	0	0.158538	-11.5821	1.09751e-09	9.90945e-08
ENSSSCG00000036679	7.89598	21.8632	-1.49888	1.1897e-09	1.0691e-07
ENSSSCG00000008294	11.9352	28.7731	-1.41527	1.21351e-09	1.08626e-07
ENSSSCG00000023377	7.48132	20.8594	-1.62844	1.29313e-09	1.15304e-07
ENSSSCG00000016570	10.1431	3.0586	1.5787	1.40865e-09	1.2512e-07
ENSSSCG00000011721	1.33072	0.695381	2.04729	1.45892e-09	1.29086e-07
ENSSSCG00000000194	51.2137	99.2916	-1.10671	1.46821e-09	1.29411e-07
ENSSSCG00000038873	33.3234	68.9133	-1.25996	1.61977e-09	1.42224e-07
ENSSSCG00000035668	0.873258	0.170665	2.20461	1.84678e-09	1.59648e-07
ENSSSCG00000032330	27.5318	65.0914	-1.38418	1.8529e-09	1.59648e-07
ENSSSCG00000009384	6.10168	12.8046	-1.18585	2.15099e-09	1.8464e-07
ENSSSCG00000004578	426.355	831.529	-1.07139	2.5051e-09	2.14237e-07
ENSSSCG00000010017	6.84969	18.4422	-1.57335	2.54861e-09	2.17151e-07
ENSSSCG00000005688	2.79501	10.6661	-2.08337	2.7705e-09	2.35186e-07
ENSSSCG00000023618	0.710803	2.10253	-1.71416	2.8716e-09	2.41982e-07
ENSSSCG00000013318	211.858	402.879	-1.07544	3.15083e-09	2.64543e-07
ENSSSCG00000000528	12.7633	4.17182	1.46405	3.36357e-09	2.81378e-07
ENSSSCG00000024494	4.7295	1.67458	1.4847	3.50604e-09	2.92234e-07
ENSSSCG00000036317	8.53546	18.316	-1.33191	3.80739e-09	3.15069e-07
ENSSSCG00000035495	20.0158	8.11989	1.18964	3.9302e-09	3.24066e-07
ENSSSCG00000037549	28.2322	10.9038	1.22549	4.23365e-09	3.4784e-07
ENSSSCG00000006175	45.902	68.3928	-1.23867	4.72999e-09	3.87237e-07
ENSSSCG00000009004	4.18469	12.7104	-1.74601	4.79239e-09	3.90953e-07
ENSSSCG00000008422	17.64	35.9775	-1.17487	4.86583e-09	3.95542e-07
ENSSSCG00000021443	41.3025	16.1276	1.18235	5.02054e-09	4.06681e-07
ENSSSCG00000011489	0.0256553	0.124379	-2.42642	5.1929e-09	4.19167e-07
ENSSSCG00000038929	19.0216	49.6912	-1.58122	5.69705e-09	4.58254e-07
ENSSSCG00000013366	26.7818	66.0283	-1.281	5.75604e-09	4.61386e-07
ENSSSCG00000009745	0.108841	0.460254	-2.21898	6.29462e-09	5.01065e-07
ENSSSCG00000001975	3.568	6.79833	-1.08461	6.58077e-09	5.22037e-07
ENSSSCG00000003968	2.11115	0.33088	2.51856	6.68019e-09	5.28102e-07
ENSSSCG00000004479	2.00611	7.79264	-1.9843	6.86309e-09	5.40703e-07
ENSSSCG00000003789	16.4949	33.3192	-1.16486	7.04152e-09	5.52867e-07
ENSSSCG00000008239	252.767	481.092	-1.07773	7.30124e-09	5.71309e-07
ENSSSCG00000006088	95.1767	173.704	-1.01671	7.56652e-09	5.90061e-07
ENSSSCG00000007529	0.342539	1.75276	-2.46861	8.12621e-09	6.31566e-07
ENSSSCG00000010214	0.292977	1.25391	-2.30461	8.20334e-09	6.35414e-07
ENSSSCG00000035240	1.22355	0.258512	2.09823	8.5957e-09	6.63571e-07
ENSSSCG00000040109	0.031575	0	11.4846	8.8204e-09	6.7864e-07
ENSSSCG00000036060	43.9893	10.1596	1.9416	9.34726e-09	7.15794e-07
ENSSSCG00000015235	3.18039	6.59423	-1.19148	9.64764e-09	7.34914e-07
ENSSSCG00000038221	0	0.106627	-11.3643	1.01891e-08	7.73599e-07
ENSSSCG00000000875	6.74082	13.5483	-1.15848	1.08569e-08	8.18893e-07
ENSSSCG00000005638	29.5787	9.19286	1.53113	1.10702e-08	8.32257e-07
ENSSSCG00000008207	19.9344	42.5547	-1.14783	1.12148e-08	8.40377e-07
ENSSSCG00000008841	1.18289	3.15862	-1.5625	1.22564e-08	9.15451e-07
ENSSSCG00000036452	0.306181	2.34479	-2.99415	1.29266e-08	9.5928e-07
ENSSSCG00000032861	28.5455	54.3098	-1.0777	1.29118e-08	9.5928e-07
ENSSSCG00000014302	5.90978	1.87244	1.4489	1.37502e-08	1.01386e-06
ENSSSCG00000033919	4.58898	9.14439	-1.128	1.40594e-08	1.03335e-06
ENSSSCG00000004807	23.995	10.5125	1.04114	1.41099e-08	1.03375e-06
ENSSSCG00000031794	42.0068	78.6583	-1.06614	1.46193e-08	1.06768e-06
ENSSSCG00000032320	15.8557	54.2807	-1.92762	1.53111e-08	1.11114e-06
ENSSSCG00000011698	73.0252	141.929	-1.10491	1.5664e-08	1.13318e-06
ENSSSCG00000005266	0.2717	0.0163053	3.90995	1.65985e-08	1.18956e-06
ENSSSCG00000008307	3.36267	1.32178	1.19925	1.81665e-08	1.29789e-06
ENSSSCG00000009237	1.39485	3.50167	-1.47734	1.88563e-08	1.33474e-06
ENSSSCG00000001849	2.48491	7.84361	-1.79738	1.93573e-08	1.36599e-06
ENSSSCG00000023803	0.708424	1.95859	-1.60654	2.01305e-08	1.41622e-06
ENSSSCG00000038963	47.4203	19.494	1.15901	2.09075e-08	1.4664e-06
ENSSSCG00000028381	7.77879	2.5134	1.57429	2.10966e-08	1.47069e-06
ENSSSCG00000006361	15.1763	33.8588	-1.44519	2.10955e-08	1.47069e-06
ENSSSCG00000017131	5.8808	1.22958	2.11073	2.18961e-08	1.52181e-06
ENSSSCG00000011043	3.6743	11.402	-1.77745	2.24842e-08	1.5533e-06
ENSSSCG00000017089	112.236	203.059	-1.00301	2.25595e-08	1.55383e-06
ENSSSCG00000014540	968.485	392.194	1.15917	2.27368e-08	1.56137e-06
ENSSSCG00000040317	124.136	241.127	-1.10422	2.30098e-08	1.57542e-06
ENSSSCG00000003766	16.1517	34.2361	-1.24993	2.39386e-08	1.63415e-06
ENSSSCG00000020963	104.969	221.625	-1.22151	2.43065e-08	1.65435e-06
ENSSSCG00000032580	215.011	95.2484	1.02682	2.44456e-08	1.65891e-06
ENSSSCG00000014565	13.3321	24.8247	-1.21234	2.93875e-08	1.98258e-06
ENSSSCG00000005494	3.39983	17.6399	-2.14164	3.14755e-08	2.11723e-06
ENSSSCG00000011766	0.394614	0.103662	1.77603	3.39912e-08	2.27979e-06
ENSSSCG00000022492	2.5582	6.69533	-1.51614	3.43702e-08	2.29851e-06
ENSSSCG00000009276	13.5472	41.8129	-1.47658	3.46312e-08	2.30925e-06
ENSSSCG00000021656	0.787339	2.11219	-1.56046	3.50808e-08	2.33246e-06
ENSSSCG00000012121	0.928015	2.74125	-1.70779	3.6025e-08	2.38834e-06
ENSSSCG00000004484	19.9778	45.2991	-1.31784	3.63791e-08	2.40489e-06
ENSSSCG00000003351	5.8446	24.5551	-2.21921	3.76539e-08	2.4814e-06
ENSSSCG00000010688	8.97148	17.6435	-1.12393	4.63989e-08	3.04105e-06
ENSSSCG00000027558	0.0949153	0.49669	-2.53524	4.71808e-08	3.08351e-06
ENSSSCG00000005680	21.9272	40.9519	-1.05131	4.76348e-08	3.10436e-06
ENSSSCG00000005110	6.23464	2.65729	1.08428	4.95519e-08	3.22017e-06
ENSSSCG00000009889	91.5487	39.7571	1.10838	5.05008e-08	3.27259e-06
ENSSSCG00000002852	13.011	26.8698	-1.19639	5.2076e-08	3.36519e-06
ENSSSCG00000003708	2.78589	6.65676	-1.36886	5.3585e-08	3.45301e-06
ENSSSCG00000040663	43.3946	14.6568	1.4194	5.44088e-08	3.4963e-06
ENSSSCG00000004125	3.13105	6.77764	-1.26157	6.09549e-08	3.89519e-06
ENSSSCG00000016806	4.64566	1.50391	1.48388	6.19089e-08	3.94519e-06
ENSSSCG00000003983	6.97301	22.1163	-1.82111	6.48887e-08	4.1123e-06
ENSSSCG00000003154	53.3129	15.3565	1.63875	6.98774e-08	4.39216e-06
ENSSSCG00000009077	23.0599	10.6666	1.04059	7.23417e-08	4.53466e-06
ENSSSCG00000029553	0.59886	0.00255533	7.09692	7.49761e-08	4.66169e-06
ENSSSCG00000012362	1.24726	0.46161	1.3061	7.48712e-08	4.66169e-06
ENSSSCG00000024132	19.8266	36.9304	-1.04606	7.82276e-08	4.85075e-06
ENSSSCG00000007369	2.70957	5.86526	-1.2558	8.25092e-08	5.10249e-06
ENSSSCG00000000647	10.2534	2.28789	2.01257	8.27788e-08	5.10543e-06
ENSSSCG00000016129	0.061299	0.762075	-3.64856	8.47652e-08	5.21396e-06
ENSSSCG00000029781	62.4581	125.691	-1.15718	9.37005e-08	5.7069e-06
ENSSSCG00000007078	0.047684	0	10.9642	9.40193e-08	5.7069e-06
ENSSSCG00000001863	0.906116	0.166506	1.88614	9.3792e-08	5.7069e-06
ENSSSCG00000004830	0.601568	1.36695	-1.32696	9.4573e-08	5.7254e-06
ENSSSCG00000010504	0.061008	0.448266	-3.0141	9.84533e-08	5.92911e-06
ENSSSCG00000011867	75.8124	262.844	-1.84492	1.0144e-07	6.093e-06
ENSSSCG00000004336	0.452102	0.059662	2.7743	1.1135e-07	6.67082e-06
ENSSSCG00000040773	26.8407	3.74318	2.70321	1.15398e-07	6.8954e-06
ENSSSCG00000015771	3.7101	7.36265	-1.23294	1.21095e-07	7.19842e-06
ENSSSCG00000000549	8.15353	14.8343	-1.02382	1.26489e-07	7.48038e-06
ENSSSCG00000005992	1.28848	2.54734	-1.55663	1.34579e-07	7.93842e-06
ENSSSCG00000000045	89.1229	38.6441	1.05855	1.35114e-07	7.94961e-06
ENSSSCG00000021359	83.7488	158.903	-1.06918	1.35548e-07	7.95479e-06
ENSSSCG00000036776	10.9723	4.16702	1.15487	1.40419e-07	8.19882e-06
ENSSSCG00000030362	0.48002	1.35277	-1.62165	1.45811e-07	8.49209e-06
ENSSSCG00000012832	2.06816	9.47729	-2.33259	1.4747e-07	8.56704e-06
ENSSSCG00000009468	1.12209	2.38678	-1.30459	1.48131e-07	8.58379e-06
ENSSSCG00000010509	0.921349	0.330923	1.24667	1.50556e-07	8.70236e-06
ENSSSCG00000038128	0.9507	1.98125	-1.15767	1.68443e-07	9.71185e-06
ENSSSCG00000014298	22.7288	34.7535	-1.02713	1.69234e-07	9.73306e-06
ENSSSCG00000015789	12.4456	25.005	-1.1545	1.73076e-07	9.92921e-06
ENSSSCG00000036549	2.31269	4.92433	-1.25627	1.74695e-07	9.99716e-06
ENSSSCG00000010647	0.557728	0.171269	7.09091	1.80504e-07	1.02785e-05
ENSSSCG00000023806	5.60706	2.40816	1.09002	1.90531e-07	1.08226e-05
ENSSSCG00000030655	0.854057	2.81317	-2.32487	1.98621e-07	1.11992e-05
ENSSSCG00000010260	26.7512	83.9301	-1.78133	2.00085e-07	1.12542e-05
ENSSSCG00000007554	30.2448	8.61472	1.71942	2.01948e-07	1.13313e-05
ENSSSCG00000008803	2.00433	0.554509	1.70839	2.04662e-07	1.14556e-05
ENSSSCG00000011424	34.1122	14.9626	1.04245	2.12395e-07	1.18108e-05
ENSSSCG00000029990	26.3304	57.886	-1.2824	2.19908e-07	1.2161e-05
ENSSSCG00000009179	2.85876	0.975189	1.49919	2.20715e-07	1.21764e-05
ENSSSCG00000009759	15.5159	5.4681	1.36008	2.23567e-07	1.23042e-05
ENSSSCG00000005828	49.6311	15.3363	1.3892	2.25533e-07	1.23533e-05
ENSSSCG00000023886	19.0617	34.7029	-1.01633	2.47345e-07	1.34519e-05
ENSSSCG00000023279	1.76237	3.37507	-1.16822	2.62715e-07	1.42541e-05
ENSSSCG00000017723	376.36	814.98	-1.27314	2.67687e-07	1.44897e-05
ENSSSCG00000012474	6.37458	11.3088	-1.08912	2.73076e-07	1.47468e-05
ENSSSCG00000003651	5.35149	10.3154	-1.09439	2.76179e-07	1.48446e-05
ENSSSCG00000039613	10.7932	3.01296	1.6914	2.80231e-07	1.50273e-05
ENSSSCG00000021068	2.05419	4.20976	-1.17985	2.90636e-07	1.5513e-05
ENSSSCG00000010593	3.9604	7.85633	-1.00818	3.03022e-07	1.61366e-05
ENSSSCG00000032749	4.25608	9.57368	-1.38	3.18765e-07	1.67043e-05
ENSSSCG00000022318	1.22022	2.40846	-1.12645	3.16597e-07	1.67043e-05
ENSSSCG00000005135	24.9264	47.5848	-1.08016	3.15773e-07	1.67043e-05
ENSSSCG00000004902	2.44774	0.854882	1.33162	3.17185e-07	1.67043e-05
ENSSSCG00000002390	8.06823	3.03593	1.26339	3.18633e-07	1.67043e-05
ENSSSCG00000002294	4.41944	14.6496	-1.87369	3.17769e-07	1.67043e-05
ENSSSCG00000000138	0.209497	0	10.8633	3.1614e-07	1.67043e-05
ENSSSCG00000005457	2.19594	0.875145	1.16552	3.27008e-07	1.70973e-05
ENSSSCG00000010292	23.7926	51.1703	-1.26157	3.3536e-07	1.74594e-05
ENSSSCG00000003914	332.359	143.958	1.18582	3.35452e-07	1.74594e-05
ENSSSCG00000029326	0.174524	1.99975	-3.66943	3.59354e-07	1.85774e-05
ENSSSCG00000036669	19.5502	37.0711	-1.06759	3.64064e-07	1.87787e-05
ENSSSCG00000010530	5.58276	2.25893	1.15836	3.75106e-07	1.93049e-05
ENSSSCG00000031262	23.0582	43.5013	-1.06415	3.9221e-07	2.01402e-05
ENSSSCG00000006235	0.828927	1.72179	-1.20518	4.2334e-07	2.16903e-05
ENSSSCG00000026158	5.46339	10.0187	-1.02439	4.6258e-07	2.35435e-05
ENSSSCG00000004583	0.353259	2.80207	-3.1232	4.64174e-07	2.35724e-05
ENSSSCG00000035311	0.0326047	1.72654	-5.85306	4.65681e-07	2.35969e-05
ENSSSCG00000009914	53.4908	23.9903	1.01304	5.33442e-07	2.69711e-05
ENSSSCG00000015595	8.37148	2.65611	1.51128	5.49352e-07	2.75936e-05
ENSSSCG00000001873	2.86304	7.18151	-1.58136	5.75287e-07	2.87706e-05
ENSSSCG00000020666	10.5929	19.1183	-1.01578	5.99996e-07	2.99412e-05
ENSSSCG00000017237	0.358555	0	10.5423	6.21242e-07	3.09344e-05
ENSSSCG00000005506	5.62741	2.47022	1.04612	6.24951e-07	3.09849e-05
ENSSSCG00000033655	13.8932	29.3454	-1.26009	6.53351e-07	3.21849e-05
ENSSSCG00000005272	4.73197	1.55148	1.25298	6.52454e-07	3.21849e-05
ENSSSCG00000003108	12.4993	3.46284	1.65329	6.70765e-07	3.29018e-05
ENSSSCG00000016258	0.424899	0.14181	1.4421	7.0002e-07	3.4191e-05
ENSSSCG00000031031	0.0311933	0.087236	-1.61958	7.73294e-07	3.76102e-05
ENSSSCG00000012528	42.0377	9.49709	1.99526	7.87188e-07	3.82052e-05
ENSSSCG00000000916	0.770321	3.51252	-2.3357	8.93751e-07	4.31043e-05
ENSSSCG00000011053	1.21536	0.122068	3.46449	9.07286e-07	4.36655e-05
ENSSSCG00000033894	1.23358	0.391509	1.52288	9.16929e-07	4.40375e-05
ENSSSCG00000010016	3.8709	7.29871	-1.11643	9.55522e-07	4.57002e-05
ENSSSCG00000013333	6.04431	21.7246	-1.85516	1.0784e-06	5.13637e-05
ENSSSCG00000038912	7.14103	19.5736	-1.58773	1.08147e-06	5.14034e-05
ENSSSCG00000013873	33.0971	14.7863	1.01517	1.08413e-06	5.14236e-05
ENSSSCG00000010809	0.575486	1.80219	-1.80409	1.10788e-06	5.23344e-05
ENSSSCG00000038101	0	0.0161067	-13.1639	1.11045e-06	5.234e-05
ENSSSCG00000004614	0.690573	1.31725	-1.07924	1.11255e-06	5.234e-05
ENSSSCG00000010631	4.11248	1.58137	1.23151	1.1831e-06	5.55455e-05
ENSSSCG00000036503	4.53034	8.34447	-1.02684	1.22652e-06	5.74664e-05
ENSSSCG00000037206	3.67707	7.2482	-1.12294	1.24745e-06	5.83285e-05
ENSSSCG00000024933	4.38284	8.36113	-1.07864	1.26461e-06	5.90111e-05
ENSSSCG00000037508	33.0884	57.8646	-1.09766	1.27388e-06	5.93232e-05
ENSSSCG00000008468	15.4603	29.3405	-1.05196	1.35134e-06	6.25503e-05
ENSSSCG00000015301	12.9788	26.6458	-1.17337	1.3604e-06	6.28434e-05
ENSSSCG00000037880	21.7926	10.2628	1.07753	1.38724e-06	6.3827e-05
ENSSSCG00000006035	0.907057	1.74734	-1.13004	1.3996e-06	6.42671e-05
ENSSSCG00000006197	22.8621	42.3629	-1.01874	1.4233e-06	6.5225e-05
ENSSSCG00000002544	1.30325	0.335982	1.81425	1.44371e-06	6.58979e-05
ENSSSCG00000014326	0.308184	2.41111	-3.11873	1.4731e-06	6.71063e-05
ENSSSCG00000004904	0.00395167	0.178353	-9.56737	1.53071e-06	6.93187e-05
ENSSSCG00000037572	0.519996	1.23205	-1.40149	1.57678e-06	7.11252e-05
ENSSSCG00000014126	2.01152	0.845973	1.05193	1.57657e-06	7.11252e-05
ENSSSCG00000036443	0.00972	0	10.6858	1.58348e-06	7.12877e-05
ENSSSCG00000031142	1.27003	0.314802	1.71589	1.65224e-06	7.42378e-05
ENSSSCG00000025876	8.66139	3.59412	1.22244	1.78485e-06	7.9729e-05
ENSSSCG00000008557	6.40603	15.0673	-1.40191	1.78854e-06	7.9739e-05
ENSSSCG00000024809	5.72935	2.28201	1.19337	1.9047e-06	8.42645e-05
ENSSSCG00000029460	10.6744	2.92035	1.71522	1.91607e-06	8.42815e-05
ENSSSCG00000006578	117.376	208.132	-1.00561	1.91038e-06	8.42815e-05
ENSSSCG00000015598	3.55104	1.25456	1.35594	1.94774e-06	8.5511e-05
ENSSSCG00000025681	0.07843	0	10.3266	1.95272e-06	8.55665e-05
ENSSSCG00000007678	0.0795267	0	10.9012	1.95645e-06	8.55666e-05
ENSSSCG00000035634	6.70963	13.4826	-1.11952	1.99124e-06	8.6923e-05
ENSSSCG00000010332	2.23848	6.10571	-1.61427	2.16963e-06	9.45308e-05
ENSSSCG00000002427	0.582122	0.173683	1.58857	2.22424e-06	9.67269e-05
ENSSSCG00000032094	0.0436803	0.280398	-2.83445	2.24143e-06	9.72906e-05
ENSSSCG00000016033	3.53819	7.17574	-1.37658	2.40158e-06	0.000102883
ENSSSCG00000008926	0	0.0498097	-10.5491	2.49898e-06	0.000106461
ENSSSCG00000004452	0.363756	1.80063	-2.4569	2.65671e-06	0.000112142
ENSSSCG00000004789	555.078	1025.15	-1.02581	2.74233e-06	0.000115333
ENSSSCG00000003788	1.12136	0.389163	1.47414	2.91075e-06	0.000121971
ENSSSCG00000010826	4.76921	1.88799	1.19762	3.58138e-06	0.000148718
ENSSSCG00000022322	6.87235	2.78425	1.16464	3.76308e-06	0.000155981
ENSSSCG00000010338	2.08614	4.8196	-1.35921	3.92945e-06	0.000162293
ENSSSCG00000020720	1.31911	2.86252	-1.29133	3.94547e-06	0.000162662
ENSSSCG00000027147	2.19252	5.35041	-1.43951	4.17144e-06	0.000170754
ENSSSCG00000033703	6.40371	13.363	-1.21217	4.19586e-06	0.000171449
ENSSSCG00000034242	0	0.0176617	-10.3171	4.21252e-06	0.000171611
ENSSSCG00000020771	7.85404	1.34454	2.39585	4.21474e-06	0.000171611
ENSSSCG00000022635	19.195	3.03146	2.59617	4.27491e-06	0.000173141
ENSSSCG00000012558	0	0.0617983	-10.4327	4.27287e-06	0.000173141
ENSSSCG00000012076	0.877764	2.6639	-1.72248	4.32918e-06	0.000175031
ENSSSCG00000009722	18.9225	8.45617	1.0209	4.38664e-06	0.000177043
ENSSSCG00000012512	0.899137	0.272746	1.56783	4.39733e-06	0.000177164
ENSSSCG00000013102	0.392247	1.66497	-2.2309	4.48406e-06	0.000180342
ENSSSCG00000011129	0.520642	0.0703637	2.74871	4.69059e-06	0.000187991
ENSSSCG00000016932	0.106881	0.46181	-3.83162	4.84885e-06	0.000193324
ENSSSCG00000000504	0.128559	0.536027	-2.2892	4.88284e-06	0.000194342
ENSSSCG00000035760	0.80466	3.1265	-2.0794	4.91687e-06	0.000195358
ENSSSCG00000029509	0.733669	2.64698	-1.99173	5.12461e-06	0.000202912
ENSSSCG00000031421	12.073	4.55562	1.25159	5.38736e-06	0.000212583
ENSSSCG00000030395	0.680928	0.129543	2.29656	5.48702e-06	0.000216056
ENSSSCG00000008684	1.45956	0.393423	1.69915	5.49415e-06	0.000216056
ENSSSCG00000020984	21.6147	39.353	-1.01315	5.73178e-06	0.000225016
ENSSSCG00000017473	0.237431	1.22021	-2.51204	5.80899e-06	0.000227272
ENSSSCG00000015627	2.0618	0.838163	1.15506	5.87545e-06	0.000229482
ENSSSCG00000036420	0.263942	0	10.3456	6.02472e-06	0.000234119
ENSSSCG00000007067	2.59579	0.858581	1.45603	6.32503e-06	0.000245375
ENSSSCG00000007487	11.0743	20.7046	-1.05268	6.36913e-06	0.000246255
ENSSSCG00000023057	0.067852	0	10.2506	6.49445e-06	0.00025009
ENSSSCG00000004666	13.6406	25.8048	-1.06178	6.50093e-06	0.00025009
ENSSSCG00000039926	0.841277	4.47925	-2.5461	6.53309e-06	0.000250908
ENSSSCG00000024655	16.343	33.0573	-1.02821	6.77889e-06	0.00025905
ENSSSCG00000013034	9.109	16.628	-1.01473	6.83263e-06	0.000260671
ENSSSCG00000035595	0.141798	0.392901	-1.28694	6.93749e-06	0.000263361
ENSSSCG00000020872	12.6785	26.9779	-1.24338	7.0834e-06	0.000268457
ENSSSCG00000010461	2.06477	5.83687	-1.69459	7.12541e-06	0.000269605
ENSSSCG00000028699	8.75585	3.77152	1.06523	7.73616e-06	0.000291277
ENSSSCG00000003439	0.215381	0.920051	-2.23916	8.2311e-06	0.000306899
ENSSSCG00000002849	0.111672	0.707628	-3.00924	8.25057e-06	0.000307127
ENSSSCG00000014431	1.93094	3.73533	-1.09958	8.3542e-06	0.000308984
ENSSSCG00000037491	0	0.59584	-12.2787	8.41665e-06	0.000310795
ENSSSCG00000015508	0.013395	0	9.97146	8.72733e-06	0.000321236
ENSSSCG00000024552	0.972262	0.103386	3.41547	8.79202e-06	0.0003231
ENSSSCG00000003204	6.61955	2.07607	1.10424	8.85961e-06	0.000324547
ENSSSCG00000000997	0.685345	1.18631	-1.30893	9.20467e-06	0.000335584
ENSSSCG00000021368	0	0.0671703	-12.1167	9.25954e-06	0.00033705
ENSSSCG00000012771	19.7061	7.2775	1.29668	9.7299e-06	0.000352506
ENSSSCG00000012551	7.18199	1.87071	1.80096	1.00479e-05	0.000363445
ENSSSCG00000040719	3.99137	7.81728	-1.14738	1.02505e-05	0.000370192
ENSSSCG00000032115	3.65845	0.483877	2.74972	1.03006e-05	0.000370839
ENSSSCG00000017257	1.82781	0.612753	1.43229	1.04779e-05	0.000376198
ENSSSCG00000005455	6.12587	11.5189	-1.09882	1.05409e-05	0.000377714
ENSSSCG00000004969	0.247763	1.14568	-2.33492	1.13591e-05	0.00040577
ENSSSCG00000026579	0.118	0	12.1094	1.17299e-05	0.000417075
ENSSSCG00000036475	0.018562	0	10.1342	1.21285e-05	0.000428597
ENSSSCG00000021874	0.770835	1.31051	-1.41367	1.21239e-05	0.000428597
ENSSSCG00000027860	0.487908	1.45224	-1.62886	1.21824e-05	0.000429841
ENSSSCG00000031538	0.278729	1.8773	-2.88793	1.23194e-05	0.000434008
ENSSSCG00000003437	0.906356	2.46951	-1.58973	1.29539e-05	0.000452896
ENSSSCG00000031354	16.7655	7.24613	1.04248	1.33084e-05	0.000464583
ENSSSCG00000017705	6.91446	1.6628	1.88388	1.36767e-05	0.000475276
ENSSSCG00000001841	4.38173	1.57738	1.32591	1.38632e-05	0.000481029
ENSSSCG00000007160	20.1919	8.69719	1.07094	1.39798e-05	0.000484344
ENSSSCG00000016567	0.499146	0.067486	2.69419	1.4093e-05	0.000486071
ENSSSCG00000009844	1.00497	2.50779	-1.45996	1.49477e-05	0.000511716
ENSSSCG00000022305	0.672361	0.13861	2.13007	1.5174e-05	0.000518688
ENSSSCG00000005946	2.74602	6.79918	-1.57116	1.53085e-05	0.00052251
ENSSSCG00000022719	2.88221	5.75773	-1.17483	1.57073e-05	0.000534536
ENSSSCG00000033922	0.0517753	0.89495	-4.22544	1.57955e-05	0.000536744
ENSSSCG00000001916	3.77989	0.818727	2.05588	1.65597e-05	0.000558586
ENSSSCG00000026421	0.904749	0.150049	2.44348	1.75593e-05	0.000587995
ENSSSCG00000017232	6.60722	2.36049	1.34012	1.80234e-05	0.000600912
ENSSSCG00000014861	1.07622	0.167175	2.43793	1.86334e-05	0.000618306
ENSSSCG00000011195	0.311213	1.58232	-2.3662	1.86371e-05	0.000618306
ENSSSCG00000033941	1.22605	0.165822	2.75034	1.8783e-05	0.000621609
ENSSSCG00000004075	1.23302	1.93638	-1.12492	1.88064e-05	0.000621609
ENSSSCG00000040731	9.48597	17.2914	-1.01298	1.90629e-05	0.000628282
ENSSSCG00000004412	9.39036	18.8581	-1.12385	1.92271e-05	0.000632789
ENSSSCG00000036360	0.367109	0.983793	-1.56995	1.98002e-05	0.000649792
ENSSSCG00000035867	1.11526	0.468035	1.1057	2.08849e-05	0.000679572
ENSSSCG00000022804	0.0438993	0.340787	-3.51986	2.17268e-05	0.000702989
ENSSSCG00000008166	0.0305447	0	9.80578	2.2527e-05	0.000725818
ENSSSCG00000024761	9.22684	3.71868	1.11795	2.35944e-05	0.00075711
ENSSSCG00000004659	2.69285	1.25482	1.0693	2.51752e-05	0.000802154
ENSSSCG00000007073	9.27311	19.6574	-1.18432	2.69507e-05	0.000849317
ENSSSCG00000011121	2.38433	4.62433	-1.17071	2.76087e-05	0.000867674
ENSSSCG00000039854	84.1967	31.1362	1.19277	2.79899e-05	0.000878454
ENSSSCG00000027179	0	0.0276947	-9.6022	2.92736e-05	0.000914998
ENSSSCG00000002815	27.7882	10.5618	1.25618	2.93538e-05	0.000916261
ENSSSCG00000036169	2.72038	0.932102	1.40908	3.0596e-05	0.000947322
ENSSSCG00000031324	0.0337933	0	9.74814	3.16836e-05	0.000977052
ENSSSCG00000023934	0.271855	0.644702	-1.44371	3.17641e-05	0.000978224
ENSSSCG00000006745	1.1457	2.52336	-1.27942	3.41913e-05	0.00104458
ENSSSCG00000028559	2.84383	1.06809	1.26029	3.44927e-05	0.00105239
ENSSSCG00000028210	2.13962	5.36768	-1.46325	3.56187e-05	0.00108101
ENSSSCG00000021997	0.756013	0.0639837	3.35897	3.575e-05	0.00108214
ENSSSCG00000012591	2.34796	0.853547	1.31728	3.65926e-05	0.00110474
ENSSSCG00000036139	3.16865	1.34017	1.09799	3.75878e-05	0.00113181
ENSSSCG00000006333	1.08402	2.64983	-1.442	3.84831e-05	0.00115305
ENSSSCG00000024233	1.35677	0.0686747	4.15424	3.93017e-05	0.00117516
ENSSSCG00000010981	8.93085	3.70541	1.0253	4.00766e-05	0.0011958
ENSSSCG00000012643	3.02735	5.88646	-1.10969	4.04311e-05	0.00120394
ENSSSCG00000000811	1.57746	2.95675	-1.05764	4.04541e-05	0.00120394
ENSSSCG00000003318	16.6777	5.58978	1.42268	4.0969e-05	0.00121612
ENSSSCG00000040847	4.32888	1.92944	1.01598	4.19586e-05	0.00123876
ENSSSCG00000036030	6.03492	1.65474	1.56161	4.19033e-05	0.00123876
ENSSSCG00000012376	0	0.224819	-9.49289	4.1888e-05	0.00123876
ENSSSCG00000002444	2.19604	4.28581	-1.09637	4.19217e-05	0.00123876
ENSSSCG00000005243	0.0285833	0	11.5556	4.32366e-05	0.00126708
ENSSSCG00000012352	0.827528	1.61331	-1.19767	4.61628e-05	0.00134427
ENSSSCG00000037497	0.017205	0	10.7631	4.66236e-05	0.00135597
ENSSSCG00000027407	2.29552	0.814098	1.34967	4.71205e-05	0.00136525
ENSSSCG00000040272	2.12535	1.87945	1.05641	4.74522e-05	0.00136911
ENSSSCG00000011398	1.65976	0.388634	1.95124	4.73836e-05	0.00136911
ENSSSCG00000033998	0.317219	1.3217	-2.20337	4.82602e-05	0.00138432
ENSSSCG00000004052	0.002542	0.196117	-5.93671	4.81681e-05	0.00138432
ENSSSCG00000003503	0.567361	0.004983	6.55107	4.82101e-05	0.00138432
ENSSSCG00000010746	7.10084	13.8093	-1.08524	4.85114e-05	0.00138979
ENSSSCG00000015512	0.081202	0	9.60091	5.01446e-05	0.00143302
ENSSSCG00000033672	93.4251	58.1214	1.01233	5.13586e-05	0.00146226
ENSSSCG00000022312	0.958995	0.384177	1.71382	5.19279e-05	0.00147664
ENSSSCG00000031173	0.454445	1.07322	-1.38748	5.30613e-05	0.0014991
ENSSSCG00000020990	0.128079	0.0144163	2.98858	5.35213e-05	0.00150705
ENSSSCG00000003253	5.09044	11.1633	-1.13266	5.34585e-05	0.00150705
ENSSSCG00000009535	2.74215	0.93471	1.38851	5.41881e-05	0.0015221
ENSSSCG00000008090	2.60637	6.40248	-1.45127	5.48267e-05	0.00153628
ENSSSCG00000009554	8.90817	3.77443	1.20564	5.73848e-05	0.00159967
ENSSSCG00000000519	3.87513	7.16496	-1.05667	5.81533e-05	0.00161572
ENSSSCG00000035572	0.017001	0	11.4632	6.10934e-05	0.00168925
ENSSSCG00000034821	5.44196	1.80115	1.70771	6.10459e-05	0.00168925
ENSSSCG00000033292	0.0751547	10.6721	-7.31062	6.19308e-05	0.00170625
ENSSSCG00000012307	0.0378003	0.277648	-3.01014	6.20639e-05	0.0017077
ENSSSCG00000005056	0.147741	0.613575	-2.20865	6.33886e-05	0.00173588
ENSSSCG00000002902	0.367648	0.00271633	6.73034	6.34591e-05	0.00173588
ENSSSCG00000037766	0.327738	0.0837587	1.4593	6.58049e-05	0.00179578
ENSSSCG00000002623	1.27899	0.0214423	5.46094	6.67112e-05	0.00181406
ENSSSCG00000013043	1.64117	0.721397	1.00683	6.69192e-05	0.00181652
ENSSSCG00000029227	0	0.013571	-11.3367	6.7079e-05	0.00181761
ENSSSCG00000014293	0.311125	0.05883	2.26068	6.79404e-05	0.00183879
ENSSSCG00000015748	0.006076	0.0401673	-2.86299	6.94532e-05	0.00187312
ENSSSCG00000009338	0.463255	0.924618	-1.13536	6.9663e-05	0.00187658
ENSSSCG00000012167	0.235894	0.59093	-1.47722	7.12113e-05	0.00190934
ENSSSCG00000036234	0	0.0525647	-9.4893	7.37085e-05	0.00196859
ENSSSCG00000011723	1.17569	2.16199	-1.02532	7.37633e-05	0.00196859
ENSSSCG00000008804	0.0388513	0	11.2063	7.43449e-05	0.00198181
ENSSSCG00000005020	0.719498	1.47037	-1.17906	7.7236e-05	0.00204466
ENSSSCG00000034105	5.59465	2.43158	1.02309	8.24358e-05	0.00215749
ENSSSCG00000028112	0.187014	0.841361	-2.31123	8.31277e-05	0.00217313
ENSSSCG00000010402	0.729475	0.193658	1.77124	8.3246e-05	0.00217375
ENSSSCG00000017258	1.19136	0.314418	1.78295	8.41976e-05	0.00219362
ENSSSCG00000007072	1.50668	0.643546	1.08216	8.42972e-05	0.00219373
ENSSSCG00000007370	0.131923	0	9.31483	8.63199e-05	0.00223625
ENSSSCG00000008072	0.00815333	0.334721	-5.48671	8.65741e-05	0.00224031
ENSSSCG00000014933	0.197878	0.684419	-1.93502	8.97763e-05	0.00230246
ENSSSCG00000016900	0.431149	0.98767	-1.44324	9.10157e-05	0.00233164
ENSSSCG00000016218	0.0686	0	9.45659	9.24831e-05	0.00236397
ENSSSCG00000010893	0.30404	0.735292	-1.43959	9.46847e-05	0.00240687
ENSSSCG00000011217	0.642495	1.26435	-1.12953	9.5801e-05	0.00242453
ENSSSCG00000013101	0.0458377	0.299669	-2.86855	9.63387e-05	0.00243024
ENSSSCG00000010505	0.037101	0	9.38048	9.63434e-05	0.00243024
ENSSSCG00000017876	2.94907	1.17307	1.08598	9.8503e-05	0.00247387
ENSSSCG00000033987	32.7981	13.7755	1.07666	9.96712e-05	0.00250047
ENSSSCG00000011729	4.0916	9.9689	-1.48152	0.000103911	0.00259552
ENSSSCG00000003201	12.0494	4.53215	1.53901	0.00010485	0.00261557
ENSSSCG00000037322	0	0.120372	-11.5539	0.000105064	0.00261579
ENSSSCG00000014271	0.0430263	0	11.0273	0.000106959	0.00265435
ENSSSCG00000008440	1.3842	0.247789	2.32453	0.000109479	0.00270813
ENSSSCG00000032878	0.444276	1.06448	-1.47479	0.000115014	0.00282983
ENSSSCG00000035212	10.8752	20.9962	-1.33698	0.000120352	0.00294195
ENSSSCG00000015545	38.1811	15.2662	1.17186	0.000123919	0.00301348
ENSSSCG00000016321	0.0320877	0	9.65185	0.000126218	0.00305006
ENSSSCG00000006204	0.991164	0.253174	1.87152	0.000127544	0.00307563
ENSSSCG00000014436	1.31437	0.520858	1.32423	0.000128005	0.00307958
ENSSSCG00000004384	0.511453	0.0885387	3.04016	0.000128504	0.00308583
ENSSSCG00000014213	1.04537	0.463103	1.0291	0.000129553	0.00310456
ENSSSCG00000038236	0.024136	0	9.18132	0.000130173	0.00311615
ENSSSCG00000007052	0.556242	1.24656	-1.30675	0.000131318	0.0031403
ENSSSCG00000005437	4.84549	0.749029	2.54976	0.000133221	0.0031825
ENSSSCG00000012669	0.896739	0.099402	3.02789	0.000140513	0.0033188
ENSSSCG00000004157	0.0276857	0	9.07322	0.00014238	0.00334764
ENSSSCG00000003726	0.299462	0.0150307	4.12628	0.000142608	0.00334764
ENSSSCG00000038610	3.47134	8.08644	-1.36386	0.000143568	0.00336676
ENSSSCG00000025924	1.85741	4.83916	-1.51599	0.000144311	0.00337779
ENSSSCG00000035074	0.052578	0	9.13934	0.000145278	0.00339044
ENSSSCG00000004201	9.44813	20.3454	-1.28412	0.000149998	0.00348556
ENSSSCG00000008176	1.54266	0.504788	1.49263	0.000150774	0.00349652
ENSSSCG00000038801	0.713323	0.216172	1.56933	0.000151471	0.00350209
ENSSSCG00000009410	2.34774	5.05971	-1.10546	0.000155045	0.00357754
ENSSSCG00000009717	8.40072	3.73988	1.02324	0.000159227	0.00366668
ENSSSCG00000016925	14.4781	5.94503	1.15889	0.000162165	0.00372688
ENSSSCG00000026506	1.34472	0.556122	1.10943	0.000163568	0.00375163
ENSSSCG00000034697	0.658645	1.48544	-1.31937	0.000165927	0.00380195
ENSSSCG00000023791	2.28726	0.91822	1.15413	0.000166754	0.00381022
ENSSSCG00000011176	2.60866	0.415198	2.61695	0.000166676	0.00381022
ENSSSCG00000023684	7.04338	0.897088	2.90983	0.000171833	0.00391389
ENSSSCG00000023192	0.594604	1.18435	-1.1302	0.000183556	0.00414804
ENSSSCG00000016831	0.854506	0.298365	1.17114	0.000190153	0.00426892
ENSSSCG00000011880	0.712147	0.141428	2.18646	0.000194438	0.00435121
ENSSSCG00000032249	0.999932	0.144585	2.63852	0.000195376	0.00436795
ENSSSCG00000005651	6.7861	3.02969	1.01806	0.000197864	0.00441499
ENSSSCG00000011563	0.691778	1.58126	-1.32747	0.000198522	0.00442539
ENSSSCG00000038452	2.4274	1.38337	1.02637	0.000199904	0.00444327
ENSSSCG00000031733	1.06932	2.13116	-1.13243	0.000204126	0.004524
ENSSSCG00000008326	3.82829	1.60481	1.03263	0.000205662	0.00455367
ENSSSCG00000012066	0.031286	0.760971	-6.03458	0.000205899	0.00455452
ENSSSCG00000024088	3.33743	1.41755	1.08837	0.000207815	0.00458808
ENSSSCG00000017561	11.9068	4.98555	1.1123	0.000220963	0.0048412
ENSSSCG00000009354	0.0914513	0	8.85421	0.0002297	0.00499929
ENSSSCG00000034340	0.0523993	0	10.734	0.000238464	0.0051656
ENSSSCG00000032221	5.65663	11.6385	-1.14429	0.000241854	0.00522499
ENSSSCG00000003763	3.84273	7.29168	-1.09531	0.000244266	0.00526155
ENSSSCG00000012580	0.0941307	0	10.8659	0.000246153	0.00528734
ENSSSCG00000012680	0.0482143	0.280691	-2.61043	0.000246517	0.00529023
ENSSSCG00000005106	0.154826	1.05376	-2.27104	0.000250152	0.00535325
ENSSSCG00000034726	0.009821	0	10.585	0.000253336	0.00540631
ENSSSCG00000004588	0.389717	1.13223	-1.90211	0.00025595	0.00544188
ENSSSCG00000020678	1.64012	0.619658	1.25152	0.000258304	0.00548686
ENSSSCG00000035020	0.00821033	0	10.6262	0.000259507	0.00550265
ENSSSCG00000033619	0	0.00272067	-10.6573	0.000267257	0.00564576
ENSSSCG00000032364	12.668	30.3565	-1.41249	0.000277511	0.00581517
ENSSSCG00000027124	0.985789	2.80274	-1.65296	0.000278396	0.00582757
ENSSSCG00000001085	0.454989	0.00650333	6.02456	0.000281889	0.00588998
ENSSSCG00000032057	1.17828	2.33227	-1.12985	0.000283995	0.0059222
ENSSSCG00000014012	0.600772	1.56539	-1.5412	0.000284204	0.0059222
ENSSSCG00000010896	0.0465097	0.311927	-2.87818	0.000289206	0.00601554
ENSSSCG00000029592	1.25128	0.0829903	3.73807	0.000307149	0.00634858
ENSSSCG00000012119	188.16	929.464	-2.41868	0.000310958	0.0064076
ENSSSCG00000033041	2.41154	0.152663	5.33663	0.000312946	0.00643371
ENSSSCG00000013332	0.62403	1.27352	-1.16828	0.000316416	0.00648766
ENSSSCG00000006572	0.114941	0.861801	-3.00614	0.000328604	0.00670766
ENSSSCG00000037449	3.97389	1.60373	1.16159	0.000334774	0.00681715
ENSSSCG00000030515	1.60175	2.98943	-1.044	0.000340296	0.00690119
ENSSSCG00000017511	0.622462	0.17035	1.7197	0.000346062	0.0069896
ENSSSCG00000015258	0.0323697	0	8.69046	0.000351513	0.00708104
ENSSSCG00000012377	0.1836	0.548857	-1.7557	0.00035274	0.00708714
ENSSSCG00000022206	0.551356	0.0708547	2.8109	0.000353464	0.0070955
ENSSSCG00000017313	0.910258	1.69161	-1.04709	0.000375034	0.00748278
ENSSSCG00000026383	2.66269	5.21513	-1.04832	0.000378817	0.00754518
ENSSSCG00000008712	0.522229	0.226317	1.44947	0.000385039	0.00764264
ENSSSCG00000004874	0.0222493	0	8.64589	0.000386146	0.00765801
ENSSSCG00000001760	1.70752	0.50582	1.5229	0.000386841	0.00766519
ENSSSCG00000038521	13.0255	5.03743	1.21642	0.000392322	0.00774852
ENSSSCG00000012409	7.48033	0.570458	2.97663	0.000411105	0.00806263
ENSSSCG00000031180	0.0982593	0	10.4198	0.00041245	0.00808038
ENSSSCG00000005672	85.0051	163.28	-1.00129	0.000412712	0.00808038
ENSSSCG00000007470	0.0292893	0.265306	-3.32541	0.000416402	0.00814569
ENSSSCG00000002706	3.7993	1.62369	1.23064	0.000419684	0.00820291
ENSSSCG00000004530	2.55915	4.55603	-1.14641	0.000425176	0.00829616
ENSSSCG00000005393	0.00444733	0.116874	-4.39101	0.000432526	0.00840394
ENSSSCG00000016497	8.97532	21.5662	-1.15142	0.000446022	0.00862972
ENSSSCG00000000500	4.13655	1.69905	1.3699	0.000452861	0.00872534
ENSSSCG00000004937	0.504373	0.0646883	2.84048	0.000456803	0.00878658
ENSSSCG00000016602	0.703933	0.120972	2.3845	0.000460977	0.00885947
ENSSSCG00000010873	0	0.135666	-10.3606	0.000486167	0.00926617
ENSSSCG00000004554	1.23052	3.65058	-1.71819	0.000502226	0.00951705
ENSSSCG00000008582	0.172786	0.00369967	5.48765	0.000503551	0.0095343
ENSSSCG00000038147	1.47803	0.248821	2.4109	0.000509173	0.00963284
ENSSSCG00000040594	0.0204567	0	8.49503	0.000525363	0.00990654
ENSSSCG00000028911	0.128037	0.409946	-1.82989	0.000551402	0.0103046
ENSSSCG00000016130	0.456148	0.0470983	3.1114	0.000557245	0.0103726
ENSSSCG00000024263	5.17878	17.0771	-1.87484	0.000575606	0.0106019
ENSSSCG00000014581	5.50315	1.77009	1.56469	0.000576231	0.010605
ENSSSCG00000008664	2.01985	0.124319	3.86626	0.000580145	0.0106514
ENSSSCG00000025119	0.007667	0	10.1909	0.000581157	0.0106615
ENSSSCG00000017794	3.679	8.17389	-1.16462	0.000586478	0.010742
ENSSSCG00000032838	1.45311	1.41293	1.15645	0.000593104	0.0108375
ENSSSCG00000034120	2.80566	6.38817	-1.35666	0.000596335	0.0108879
ENSSSCG00000004909	0.0830393	0	10.1884	0.00060793	0.011082
ENSSSCG00000031866	15.7926	6.99514	1.03775	0.000609645	0.0110956
ENSSSCG00000003823	0	0.0256703	-10.2327	0.000626577	0.0113054
ENSSSCG00000013667	0.210574	0.722868	-1.91962	0.00063402	0.0114129
ENSSSCG00000039212	0.0171257	0	8.53213	0.000637987	0.011472
ENSSSCG00000012546	0.00499433	0	8.42281	0.000641857	0.0115089
ENSSSCG00000015297	0.582094	0.202458	1.40103	0.00065603	0.0117174
ENSSSCG00000035598	1.16657	4.3509	-2.11349	0.000661996	0.0117873
ENSSSCG00000036059	2.48239	10.889	-1.96252	0.00066455	0.011788
ENSSSCG00000007730	0.402037	0.13873	1.36723	0.000663814	0.011788
ENSSSCG00000006125	0.045659	0.468193	-3.4435	0.000676577	0.011982
ENSSSCG00000006080	0	0.0228993	-8.50144	0.000679692	0.0120187
ENSSSCG00000005190	0.401313	0.129462	1.48769	0.000681485	0.0120385
ENSSSCG00000034369	0	0.0333953	-10.1619	0.000691345	0.0121689
ENSSSCG00000004074	0	0.029858	-10.1099	0.000692604	0.0121722
ENSSSCG00000001382	6.32613	2.63816	1.12149	0.000696277	0.0122274
ENSSSCG00000013327	0.141246	0.331526	-1.364	0.000719878	0.0126226
ENSSSCG00000030058	0.354925	0.862427	-1.08127	0.000743197	0.0129525
ENSSSCG00000002037	1.94337	0.32092	2.41597	0.000746881	0.012997
ENSSSCG00000001516	12.2457	22.8186	-1.05488	0.000750412	0.0130367
ENSSSCG00000015476	1.2114	3.46932	-1.6696	0.000756868	0.0131014
ENSSSCG00000040553	0.0312683	0	8.65568	0.00077703	0.0134043
ENSSSCG00000039803	5.65999	0	12.151	0.000780965	0.0134578
ENSSSCG00000011892	0.621345	0.247567	1.17575	0.000797794	0.0136778
ENSSSCG00000034429	0	0.0432103	-10.0452	0.00080134	0.0137266
ENSSSCG00000009412	0.564817	1.5255	-1.58234	0.000814986	0.0139189
ENSSSCG00000016104	5.94124	10.5119	-1.0835	0.000824008	0.0140625
ENSSSCG00000016635	1.75816	4.44846	-1.48772	0.000829362	0.0141225
ENSSSCG00000034036	0.0230307	0	8.38065	0.000835648	0.0141974
ENSSSCG00000011267	0.039601	0	9.97983	0.000844522	0.0142766
ENSSSCG00000038366	25.9679	22.0361	1.23074	0.000869576	0.0146447
ENSSSCG00000015732	0	0.0317153	-9.99519	0.000879048	0.0147628
ENSSSCG00000026233	2.04671	3.73944	-1.01038	0.000885855	0.0148559
ENSSSCG00000011855	0.333834	0.0427457	2.81589	0.000898314	0.0150243
ENSSSCG00000001909	1.43903	4.65003	-1.83682	0.00091455	0.0152679
ENSSSCG00000009937	0.569573	0.202428	1.35242	0.000922014	0.0153814
ENSSSCG00000016314	0.013649	0.169099	-3.09169	0.00093637	0.015587
ENSSSCG00000015548	0.467913	0.131815	1.68716	0.000951973	0.015801
ENSSSCG00000035093	0.230438	0.023166	3.15505	0.000960915	0.0159035
ENSSSCG00000025869	0.029347	0.378104	-3.80073	0.000985828	0.0162224
ENSSSCG00000002479	0	0.041147	-8.4514	0.00101178	0.016488
ENSSSCG00000017893	0.0430003	0.743157	-3.99455	0.00101388	0.016507
ENSSSCG00000011538	0.389751	0.083439	2.0783	0.00102214	0.0166297
ENSSSCG00000021862	1.83928	3.79926	-1.18945	0.00102547	0.0166603
ENSSSCG00000037071	0	0.048653	-12.018	0.00102868	0.0167007
ENSSSCG00000026317	0.107876	0	11.8739	0.00104124	0.0168927
ENSSSCG00000026412	5.65478	2.475	1.05972	0.00106698	0.0172011
ENSSSCG00000017604	1.04415	0.327877	1.5236	0.00107792	0.017341
ENSSSCG00000013491	0.0174273	0	8.13751	0.0010824	0.0173523
ENSSSCG00000023296	0.251909	0.630776	-1.41502	0.00109721	0.017558
ENSSSCG00000017562	0.443129	0.0919237	2.1303	0.00111046	0.0177281
ENSSSCG00000027252	24.5906	6.80786	1.7838	0.00113282	0.0180101
ENSSSCG00000009927	0.19086	0.0188493	3.00139	0.00113798	0.0180795
ENSSSCG00000017262	1.05184	0.236259	2.94009	0.00115458	0.0182551
ENSSSCG00000015600	0.165407	0.642871	-2.11083	0.00116227	0.0183515
ENSSSCG00000025870	1.23177	0.499254	1.26785	0.00116954	0.0184409
ENSSSCG00000009475	7.59663	3.34671	1.04118	0.00118279	0.0186243
ENSSSCG00000035921	0.0364923	0	11.8428	0.00118527	0.018638
ENSSSCG00000010252	0.209167	0.551908	-1.70192	0.00118679	0.0186489
ENSSSCG00000006912	1.88531	0.790271	1.11911	0.00122152	0.0191033
ENSSSCG00000026547	2.57273	4.78389	-1.05329	0.00127847	0.0198056
ENSSSCG00000036454	7.0152	2.85652	1.12748	0.00128696	0.0198702
ENSSSCG00000010745	1.2432	0.66596	1.04015	0.00129595	0.0199955
ENSSSCG00000035121	1.19847	0.0747573	3.04622	0.00130022	0.0200212
ENSSSCG00000021941	3.29996	0.982798	1.6014	0.00133902	0.0204951
ENSSSCG00000003374	0.0199417	0	7.92342	0.00138478	0.0210833
ENSSSCG00000024344	0	0.0835527	-7.82829	0.00138972	0.0211305
ENSSSCG00000036575	0.032202	0	7.91251	0.00141377	0.0214537
ENSSSCG00000040224	0.021075	0	7.84908	0.00143686	0.021735
ENSSSCG00000011467	1.51114	2.88541	-1.07531	0.00145241	0.0218775
ENSSSCG00000016591	0	0.0769407	-8.03016	0.0014839	0.0222972
ENSSSCG00000040643	1.09855	3.33921	-1.74917	0.00149384	0.0224237
ENSSSCG00000012482	0.023693	0.440257	-4.33296	0.00149426	0.0224237
ENSSSCG00000012525	18.9228	4.93919	1.80314	0.00151065	0.022596
ENSSSCG00000009589	0.945	0.311356	1.11804	0.00151623	0.0226647
ENSSSCG00000004903	0.00749533	0	9.6968	0.00154022	0.0229785
ENSSSCG00000005995	0.16926	0.470119	-1.62435	0.00155418	0.0231567
ENSSSCG00000009314	0.0114843	0	7.73985	0.00156165	0.0232529
ENSSSCG00000000515	0	0.003495	-9.63086	0.00157608	0.0234525
ENSSSCG00000037292	0.0210443	0	9.67745	0.00160206	0.0237623
ENSSSCG00000030165	1.65067	3.70743	-1.31344	0.00161811	0.0239386
ENSSSCG00000008443	37.1957	16.4525	1.04567	0.00162	0.0239477
ENSSSCG00000000443	0.218636	1.27758	-2.68851	0.00162558	0.0239721
ENSSSCG00000034506	0	0.0193467	-7.86146	0.00163992	0.0241217
ENSSSCG00000018056	0.0167293	0	7.71401	0.00164951	0.0242163
ENSSSCG00000031715	6.21855	11.8707	-1.06727	0.00168032	0.0245454
ENSSSCG00000000859	0.800749	1.48014	-1.00798	0.00169772	0.024689
ENSSSCG00000021411	45.9551	16.9887	1.30666	0.00170892	0.0247877
ENSSSCG00000021082	0.00915	0	9.54987	0.00170998	0.0247877
ENSSSCG00000038710	0.269105	0.0290043	3.06785	0.00171263	0.0248105
ENSSSCG00000015105	3.44494	6.66414	-1.09856	0.00171803	0.0248418
ENSSSCG00000010339	0.409821	1.50294	-1.97311	0.00172333	0.0249028
ENSSSCG00000002993	0.42644	0.0337307	3.47912	0.0017356	0.0250173
ENSSSCG00000017952	27.6927	10.5912	1.23557	0.00175339	0.0252262
ENSSSCG00000022705	4.74591	2.04939	1.5749	0.00175915	0.0252933
ENSSSCG00000013655	2.95319	6.07933	-1.19085	0.00180133	0.0258352
ENSSSCG00000032698	0.206002	0.010389	3.96245	0.00183839	0.0262405
ENSSSCG00000014443	0.006563	0	7.62008	0.00183871	0.0262405
ENSSSCG00000029257	0	0.041897	-11.4812	0.00184663	0.0263207
ENSSSCG00000006288	0.0889223	0.4441	-2.63891	0.00185665	0.0263982
ENSSSCG00000011204	0	0.0109857	-11.4781	0.00185897	0.0264148
ENSSSCG00000004673	2.51559	1.05532	1.11426	0.00186996	0.0265547
ENSSSCG00000004215	1.21274	2.53368	-1.20478	0.00187154	0.0265606
ENSSSCG00000010947	0.105205	0.539222	-2.47173	0.00189323	0.0267529
ENSSSCG00000006299	0.0107503	0	7.61261	0.00190383	0.0268532
ENSSSCG00000032154	6.18115	11.1342	-1.00064	0.00190667	0.0268767
ENSSSCG00000023084	0.00387433	0	9.47371	0.00191125	0.0269085
ENSSSCG00000010111	30.6681	11.4132	1.17865	0.00191629	0.0269629
ENSSSCG00000036724	23.6408	8.80549	1.27782	0.00192765	0.0270896
ENSSSCG00000022080	19.33	7.37666	1.25099	0.00193633	0.0271783
ENSSSCG00000010499	0	0.07439	-7.57361	0.00195135	0.0273391
ENSSSCG00000038345	0	0.018717	-7.58543	0.00198322	0.0276844
ENSSSCG00000029945	6.05261	2.11922	1.36622	0.00201896	0.0280528
ENSSSCG00000006138	1.61636	0.615676	1.24982	0.0020208	0.0280559
ENSSSCG00000027466	7.1655	14.1214	-1.12251	0.00206197	0.0284911
ENSSSCG00000040763	2.2686	0.774983	1.37811	0.00206525	0.028518
ENSSSCG00000037705	0.105657	0.00964667	3.30783	0.00210427	0.0289353
ENSSSCG00000035726	0.0490203	0	9.32283	0.00216912	0.0296497
ENSSSCG00000032305	0.864348	2.06923	-1.45546	0.00220396	0.030019
ENSSSCG00000039758	0.467492	0.00896967	5.13117	0.00220752	0.0300497
ENSSSCG00000040234	0.092624	0	7.60296	0.0022166	0.0301377
ENSSSCG00000014843	0	0.0312727	-9.38448	0.00225869	0.0306259
ENSSSCG00000002557	8.69673	3.78332	1.05322	0.00225894	0.0306259
ENSSSCG00000002440	0.546728	0.172233	1.51658	0.00225917	0.0306259
ENSSSCG00000003931	0.050864	0.348724	-2.91647	0.00227817	0.0308109
ENSSSCG00000037981	0.003284	0	11.1273	0.00227978	0.0308145
ENSSSCG00000017499	3.80039	1.60431	1.11099	0.00228315	0.0308239
ENSSSCG00000017754	0.526452	1.11822	-1.49275	0.00229765	0.0309832
ENSSSCG00000010293	0.242306	0.802852	-1.87248	0.00230398	0.0310323
ENSSSCG00000036509	4.6846	1.93507	1.11554	0.00231498	0.0311338
ENSSSCG00000009490	0.278396	0.04059	2.29502	0.00231616	0.0311338
ENSSSCG00000014876	0.331535	0.0433557	2.24624	0.00235635	0.0316265
ENSSSCG00000015002	0.224794	0.0291643	2.78967	0.00236141	0.0316614
ENSSSCG00000037598	5.42211	9.72193	-1.05129	0.00237062	0.0317625
ENSSSCG00000008396	0.673611	0.205474	1.53971	0.00238666	0.0319401
ENSSSCG00000010165	0.467749	0.0935237	2.1247	0.0023951	0.0320344
ENSSSCG00000032909	0.072626	0.726963	-3.06418	0.00243033	0.032374
ENSSSCG00000038426	0.0124907	0	9.24362	0.00244138	0.0324888
ENSSSCG00000024134	0.0297527	0.162782	-2.57107	0.00245264	0.0325956
ENSSSCG00000040584	0.0321437	0	9.24591	0.00246182	0.0326962
ENSSSCG00000030033	0	0.010683	-7.60449	0.00250916	0.0331503
ENSSSCG00000030388	0.34038	1.37088	-2.05429	0.00251534	0.0331987
ENSSSCG00000031855	1.57846	3.33043	-1.22235	0.00253167	0.033376
ENSSSCG00000008402	1.75975	0.658413	1.19888	0.00253577	0.0334109
ENSSSCG00000008312	0.0104657	0.129112	-3.79069	0.00253835	0.0334257
ENSSSCG00000004843	0	0.00701033	-9.15444	0.00254005	0.033429
ENSSSCG00000021706	2.2715	1.02718	1.05568	0.00254668	0.0334971
ENSSSCG00000011287	0	0.0241433	-7.62945	0.00256488	0.0336979
ENSSSCG00000001637	0.14672	1.01911	-2.63426	0.00262366	0.0342161
ENSSSCG00000039616	6.44936	2.83465	1.13784	0.00264211	0.0344151
ENSSSCG00000035025	0.166657	0.319782	-1.0833	0.0026434	0.0344151
ENSSSCG00000013663	1.65831	0.168348	3.13	0.00265083	0.0344728
ENSSSCG00000017557	0.248269	0.337699	-5.00201	0.00267032	0.0346479
ENSSSCG00000015879	0.044587	0	9.17054	0.00269966	0.0349301
ENSSSCG00000034615	0.886069	2.08231	-1.38293	0.00277513	0.0357832
ENSSSCG00000005109	0.289709	0.561167	-2.1014	0.0028016	0.0360464
ENSSSCG00000011463	0.924122	0.362688	1.2115	0.00280944	0.0360867
ENSSSCG00000039556	3.99466	1.6	1.10257	0.00281554	0.0361449
ENSSSCG00000004466	0.146589	0.517675	-1.91226	0.00281718	0.0361457
ENSSSCG00000003044	1.56122	0.343451	2.07615	0.00281964	0.036157
ENSSSCG00000017052	0.247336	0.738788	-1.71568	0.00283054	0.0362363
ENSSSCG00000007439	0.0750303	0.260406	-1.94831	0.00285566	0.0364969
ENSSSCG00000017998	0	0.0204323	-9.36864	0.00287019	0.036642
ENSSSCG00000032125	0.411754	0	8.55728	0.00289427	0.0368675
ENSSSCG00000013440	0.233081	0.018587	3.50299	0.0028939	0.0368675
ENSSSCG00000037269	0.286914	0.664813	-3.3741	0.0029707	0.0376327
ENSSSCG00000023592	0.0314477	0	7.5608	0.00307956	0.0386428
ENSSSCG00000005486	4.91577	1.65637	1.5359	0.00313414	0.0392032
ENSSSCG00000017184	2.21477	0.899631	1.16448	0.00314739	0.0393082
ENSSSCG00000031521	0.00309433	0.0590673	-4.33928	0.00322034	0.0400888
ENSSSCG00000000918	0.0140433	0.229559	-4.14919	0.00323118	0.0401802
ENSSSCG00000004990	0.93821	2.639	-1.60795	0.00324532	0.0402577
ENSSSCG00000009765	0.412145	0.0948627	1.502	0.00331098	0.0408414
ENSSSCG00000015022	4.30807	1.73688	1.16277	0.00331511	0.0408704
ENSSSCG00000032684	2.35441	5.06406	-1.17521	0.00334199	0.0410662
ENSSSCG00000023276	7.808	3.03107	1.20126	0.00334278	0.0410662
ENSSSCG00000003047	0.0948367	0.566853	-2.69962	0.00334064	0.0410662
ENSSSCG00000014196	0.0542437	0.00899267	2.44809	0.00335666	0.041162
ENSSSCG00000036630	0.019316	0	9.10855	0.00337087	0.0412703
ENSSSCG00000034870	0.298172	1.19174	-2.14475	0.00338605	0.041412
ENSSSCG00000001453	0	0.0603067	-7.73422	0.00344893	0.0420246
ENSSSCG00000008434	0.639055	0.286324	1.01783	0.00346024	0.0421401
ENSSSCG00000005710	0.203941	0.0346273	2.404	0.00348544	0.0423351
ENSSSCG00000039498	0	0.003157	-9.10041	0.00350549	0.0425561
ENSSSCG00000008747	0.209723	0.675128	-1.6909	0.00355629	0.0431046
ENSSSCG00000016491	0.956793	0.3625	1.25892	0.00359002	0.0433308
ENSSSCG00000037649	0.37765	0.0846343	2.02044	0.00359324	0.0433469
ENSSSCG00000015798	0.469162	1.42098	-1.71044	0.00369642	0.0441976
ENSSSCG00000029570	2.42297	4.58176	-1.05796	0.00371132	0.0443178
ENSSSCG00000005510	0.290293	1.0171	-1.88578	0.00371486	0.0443259
ENSSSCG00000035850	0.172286	0.02484	2.65722	0.00371679	0.044326
ENSSSCG00000017749	0.020438	0.454443	-4.51988	0.00375471	0.0447086
ENSSSCG00000004601	0.696479	0.253406	1.31073	0.00376302	0.0447612
ENSSSCG00000004782	0.169864	0.438496	-1.51306	0.00378283	0.0449041
ENSSSCG00000016343	0.402585	1.13401	-3.48789	0.00379672	0.0450456
ENSSSCG00000016513	0.476128	0.191796	1.17517	0.00384984	0.045535
ENSSSCG00000010691	0.0223037	0	10.7304	0.00386614	0.0456808
ENSSSCG00000023627	0.153974	0.0276283	2.19269	0.0039347	0.0462297
ENSSSCG00000000527	0.0153923	0	8.9891	0.00394762	0.0463191
ENSSSCG00000003783	4.44903	1.63766	1.29343	0.00395568	0.0463814
ENSSSCG00000013252	0.231023	0.888043	-1.99729	0.00399022	0.0466913
ENSSSCG00000007517	1.27418	3.51982	-1.62713	0.00402333	0.0470548
ENSSSCG00000022986	0.205947	0.51207	-1.2227	0.00408962	0.047468
ENSSSCG00000032722	0.624419	0.253797	1.13801	0.00409582	0.0475161
ENSSSCG00000004469	1.58495	0.447111	1.52883	0.00415025	0.0480264
ENSSSCG00000011748	0.00834133	0	8.91357	0.00417263	0.0482369
ENSSSCG00000016403	0	0.00701267	-8.88153	0.00421658	0.0486081
ENSSSCG00000009671	0.231673	0.741503	-1.78893	0.00421953	0.0486081
ENSSSCG00000012902	25.0487	9.97245	1.16803	0.00426788	0.0490913
ENSSSCG00000026842	0.152709	0.0487113	1.32906	0.00430512	0.0493224
ENSSSCG00000008963	0.228777	0.002802	5.53228	0.00433238	0.0495853
ENSSSCG00000023012	0.0444257	0	7.16159	0.00434576	0.0496525

## Sheet: Table S4C
gene_id	HIGH_FPKM	LOW_FPKM	log2FoldChange	pvalue	padj
ENSSSCG00000040836	0	0.0379	-14.3569	3.73386e-65	6.33748e-61
ENSSSCG00000039025	3.21999	0.664633	2.16436	1.49649e-28	1.27e-24
ENSSSCG00000004554	1.23052	11.3879	-3.28857	1.91904e-26	1.08573e-22
ENSSSCG00000006051	10.4743	38.2933	-1.95767	3.38532e-25	1.43648e-21
ENSSSCG00000010214	0.292977	1.84421	-2.8033	1.08412e-23	3.68017e-20
ENSSSCG00000013614	22.9588	74.9321	-1.82439	4.61331e-21	1.30503e-17
ENSSSCG00000009448	0.207348	0.841137	-2.17313	2.23312e-20	4.83154e-17
ENSSSCG00000003861	0.45676	2.59781	-2.47482	2.27728e-20	4.83154e-17
ENSSSCG00000033444	4.70379	18.0944	-2.03287	1.6305e-18	3.07493e-15
ENSSSCG00000006171	1.74558	6.23951	-1.92052	8.08906e-18	1.37296e-14
ENSSSCG00000002849	0.111672	1.19507	-3.66361	1.02366e-17	1.57951e-14
ENSSSCG00000005601	395.477	103.302	1.85147	3.55665e-17	5.03059e-14
ENSSSCG00000015476	1.2114	5.56014	-2.28105	4.67335e-17	6.1016e-14
ENSSSCG00000039182	13.7755	38.7617	-1.58046	1.90594e-16	2.31068e-13
ENSSSCG00000017473	0.237431	1.9302	-3.09736	3.61305e-16	4.08828e-13
ENSSSCG00000004644	0.291463	1.71801	-2.64419	3.85917e-16	4.09385e-13
ENSSSCG00000009671	0.231673	1.62463	-2.88336	5.29192e-16	5.28352e-13
ENSSSCG00000016658	2.48959	9.77591	-2.07184	1.76329e-15	1.58554e-12
ENSSSCG00000010865	0.172648	1.04547	-2.68134	1.77489e-15	1.58554e-12
ENSSSCG00000029990	26.3304	100.391	-2.0235	2.43255e-15	2.06438e-12
ENSSSCG00000015390	77.4622	25.2214	1.49993	7.23643e-15	5.84876e-12
ENSSSCG00000022500	7.85551	2.19518	1.78612	1.72241e-14	1.32884e-11
ENSSSCG00000031741	0.589458	4.22917	-2.92874	5.88133e-14	4.34016e-11
ENSSSCG00000038521	13.0255	3.36006	1.85736	6.3384e-14	4.48257e-11
ENSSSCG00000004425	16.8793	44.7893	-1.491	1.83856e-13	1.24824e-10
ENSSSCG00000029438	13.2636	3.98742	1.56931	2.40065e-13	1.56716e-10
ENSSSCG00000015600	0.165407	1.29506	-3.06417	2.69041e-13	1.69127e-10
ENSSSCG00000040317	124.136	381.374	-1.70272	4.27049e-13	2.58461e-10
ENSSSCG00000005688	2.79501	10.643	-2.01157	4.41605e-13	2.58461e-10
ENSSSCG00000006023	4.29391	1.46792	1.46139	5.76524e-13	3.26178e-10
ENSSSCG00000029509	0.733669	2.81182	-2.00916	6.27527e-13	3.43581e-10
ENSSSCG00000004479	2.00611	8.74365	-2.09939	6.98774e-13	3.70634e-10
ENSSSCG00000011600	2.46226	6.33052	-1.40107	9.38524e-13	4.82714e-10
ENSSSCG00000020785	2.84833	9.12944	-1.63855	1.14569e-12	5.63092e-10
ENSSSCG00000039216	1.05988	3.53039	-1.81812	1.16115e-12	5.63092e-10
ENSSSCG00000034062	0.480591	0.136321	1.93024	1.34073e-12	6.32115e-10
ENSSSCG00000000146	0.540759	1.88313	-1.89442	1.89562e-12	8.69578e-10
ENSSSCG00000006243	4.07845	1.00529	1.93791	2.00262e-12	8.94488e-10
ENSSSCG00000017458	0.218284	0	11.8042	3.17798e-12	1.38307e-09
ENSSSCG00000011294	7.18072	16.5812	-1.29688	3.54386e-12	1.50375e-09
ENSSSCG00000004588	0.389717	1.64767	-2.37917	8.53363e-12	3.53271e-09
ENSSSCG00000035675	11.3481	27.2869	-1.35448	1.03176e-11	4.13182e-09
ENSSSCG00000031661	21.7968	44.7559	-1.21131	1.04677e-11	4.13182e-09
ENSSSCG00000006862	48.5261	181.927	-1.98664	1.26245e-11	4.86992e-09
ENSSSCG00000006138	1.61636	0.360187	2.08535	1.47076e-11	5.54739e-09
ENSSSCG00000012377	0.1836	0.853814	-2.30653	1.51982e-11	5.60779e-09
ENSSSCG00000003592	2.52485	1.07894	2.56942	1.72944e-11	6.2455e-09
ENSSSCG00000001068	3.41647	7.74261	-1.26494	1.86367e-11	6.59001e-09
ENSSSCG00000008159	0.129762	0.600901	-1.91257	2.349e-11	8.13664e-09
ENSSSCG00000020872	12.6785	31.3254	-1.38946	3.07292e-11	1.04313e-08
ENSSSCG00000033624	1.90943	0.572035	1.51481	3.20376e-11	1.06622e-08
ENSSSCG00000020736	1.69756	0.513759	1.48085	6.39056e-11	2.0859e-08
ENSSSCG00000036613	0.0999737	0.401781	-2.08277	1.20257e-10	3.85116e-08
ENSSSCG00000006035	0.907057	2.12601	-1.38839	1.33621e-10	4.19992e-08
ENSSSCG00000003697	0.142168	0.760808	-2.48909	1.36431e-10	4.21027e-08
ENSSSCG00000035059	0.27578	1.13839	-2.12497	1.39501e-10	4.22813e-08
ENSSSCG00000039847	4.09993	12.5339	-1.59763	1.54529e-10	4.60144e-08
ENSSSCG00000008090	2.60637	8.51368	-1.7872	1.93945e-10	5.67556e-08
ENSSSCG00000011695	35.739	72.5737	-1.10699	2.08171e-10	5.98863e-08
ENSSSCG00000040629	1.60818	3.89376	-1.36181	2.40096e-10	6.79192e-08
ENSSSCG00000015771	3.7101	9.13943	-1.43579	2.70309e-10	7.52122e-08
ENSSSCG00000031794	42.0068	82.8571	-1.06859	2.77995e-10	7.61034e-08
ENSSSCG00000005785	3.4649	1.30785	1.25414	3.14055e-10	8.46104e-08
ENSSSCG00000012027	1.25233	2.98098	-1.33483	3.87061e-10	1.0265e-07
ENSSSCG00000016634	6.44592	14.1824	-1.19987	4.06673e-10	1.06192e-07
ENSSSCG00000039613	10.7932	3.63892	1.48476	4.39118e-10	1.12926e-07
ENSSSCG00000038949	0.146386	0.347634	-1.3333	6.53409e-10	1.63145e-07
ENSSSCG00000009468	1.12209	2.63998	-1.40036	6.5362e-10	1.63145e-07
ENSSSCG00000035299	10.3738	27.9623	-1.52134	6.65028e-10	1.63587e-07
ENSSSCG00000016255	5.1263	12.8724	-1.41173	1.07012e-09	2.59474e-07
ENSSSCG00000003839	10.736	20.7612	-1.03534	1.17821e-09	2.81658e-07
ENSSSCG00000005995	0.16926	0.667608	-2.0616	1.22521e-09	2.88827e-07
ENSSSCG00000040397	0.749959	1.77321	-1.32029	1.37265e-09	3.1915e-07
ENSSSCG00000000660	11.6371	22.6973	-1.04834	1.42132e-09	3.21653e-07
ENSSSCG00000017723	376.36	961.481	-1.44059	1.55201e-09	3.4661e-07
ENSSSCG00000010023	17.691	38.9026	-1.23438	1.60943e-09	3.54763e-07
ENSSSCG00000033581	3.04486	6.75654	-1.25219	1.68294e-09	3.66213e-07
ENSSSCG00000009720	2.05773	5.61027	-1.51463	1.93996e-09	4.16797e-07
ENSSSCG00000011322	1.97686	4.418	-1.29746	2.05039e-09	4.35016e-07
ENSSSCG00000000848	3.01113	7.00141	-1.1244	2.56233e-09	5.36919e-07
ENSSSCG00000037483	2.82868	6.55994	-1.29569	2.64895e-09	5.48301e-07
ENSSSCG00000007135	4.99828	9.64897	-1.02765	3.40615e-09	6.96537e-07
ENSSSCG00000008747	0.209723	1.1892	-2.33252	3.56196e-09	7.19728e-07
ENSSSCG00000013772	0.0744763	1.21775	-4.10691	3.87697e-09	7.73596e-07
ENSSSCG00000006247	1.726	0.689755	1.31981	3.96233e-09	7.73596e-07
ENSSSCG00000015595	8.37148	3.16499	1.31403	3.97873e-09	7.73596e-07
ENSSSCG00000010496	18.0352	34.63	-1.02283	4.01087e-09	7.73596e-07
ENSSSCG00000010122	0.226559	1.15933	-2.40124	4.75038e-09	9.05935e-07
ENSSSCG00000024809	5.72935	2.27044	1.19581	6.15392e-09	1.16056e-06
ENSSSCG00000033321	123.19	241.147	-1.03469	6.2998e-09	1.17502e-06
ENSSSCG00000014136	17.3161	31.6901	-1.29027	6.9528e-09	1.27852e-06
ENSSSCG00000032320	15.8557	40.5912	-1.43926	7.00536e-09	1.27852e-06
ENSSSCG00000005206	39.196	75.1751	-1.02909	7.52489e-09	1.35872e-06
ENSSSCG00000010532	8.176	17.2077	-1.16183	8.01421e-09	1.43184e-06
ENSSSCG00000028282	5.85617	2.2489	1.29102	8.83653e-09	1.56232e-06
ENSSSCG00000029886	1.52549	3.90505	-1.44082	9.03701e-09	1.58129e-06
ENSSSCG00000004049	4.03639	8.74948	-1.19959	9.26406e-09	1.59477e-06
ENSSSCG00000006273	0.390494	1.96964	-2.41128	9.69046e-09	1.64476e-06
ENSSSCG00000017022	0.583439	1.75996	-1.67304	1.00631e-08	1.6911e-06
ENSSSCG00000004541	8.80335	3.95154	1.05633	1.18777e-08	1.97647e-06
ENSSSCG00000039862	15.3508	7.04597	1.11097	1.22774e-08	2.02315e-06
ENSSSCG00000024973	6.97794	17.7986	-1.42902	1.30061e-08	2.12262e-06
ENSSSCG00000004713	2.1902	4.67601	-1.18089	1.47457e-08	2.3836e-06
ENSSSCG00000009937	0.569573	0.178505	1.58355	1.5904e-08	2.54504e-06
ENSSSCG00000028092	23.551	44.5665	-1.00115	1.60443e-08	2.54504e-06
ENSSSCG00000035073	5.23404	1.89823	1.38095	1.67343e-08	2.62992e-06
ENSSSCG00000037207	0.0844573	0.225317	-1.4588	1.73625e-08	2.70361e-06
ENSSSCG00000001085	0.454989	0.165053	1.37605	1.83477e-08	2.83105e-06
ENSSSCG00000006333	1.08402	3.25388	-1.66865	1.89637e-08	2.89974e-06
ENSSSCG00000040681	23.6097	48.6326	-1.12246	2.25597e-08	3.4188e-06
ENSSSCG00000002385	3.72533	5.15274	-1.17409	2.28565e-08	3.43313e-06
ENSSSCG00000004466	0.146589	0.75918	-2.35347	2.42683e-08	3.58179e-06
ENSSSCG00000033864	1.85587	0.495998	1.81134	2.6983e-08	3.94812e-06
ENSSSCG00000015901	17.5631	37.5272	-1.16553	2.76017e-08	3.98762e-06
ENSSSCG00000011563	0.691778	1.89964	-1.34899	2.77228e-08	3.98762e-06
ENSSSCG00000036452	0.306181	1.59803	-2.3889	3.31952e-08	4.73464e-06
ENSSSCG00000016823	1.8909	4.43074	-1.3101	3.61713e-08	5.11613e-06
ENSSSCG00000028587	0.177461	0	10.6713	3.87574e-08	5.43661e-06
ENSSSCG00000030067	25.7558	54.8448	-1.17961	3.93473e-08	5.47411e-06
ENSSSCG00000025924	1.85741	5.79209	-1.73709	4.61134e-08	6.31196e-06
ENSSSCG00000004125	3.13105	6.7361	-1.1875	5.27447e-08	7.14671e-06
ENSSSCG00000015894	1.97282	4.34172	-1.17922	5.3054e-08	7.14671e-06
ENSSSCG00000001841	4.38173	1.77643	1.21678	5.55787e-08	7.36982e-06
ENSSSCG00000009477	50.2731	23.4757	1.01464	5.81048e-08	7.64505e-06
ENSSSCG00000033657	1.56219	4.19256	-1.50258	6.65898e-08	8.63891e-06
ENSSSCG00000011867	75.8124	273.435	-1.81758	6.66763e-08	8.63891e-06
ENSSSCG00000031648	2.85597	6.57705	-1.30746	7.55595e-08	9.64264e-06
ENSSSCG00000005638	29.5787	12.2351	1.1904	8.39972e-08	1.05788e-05
ENSSSCG00000011426	1.82298	3.52741	-1.0401	8.71443e-08	1.08757e-05
ENSSSCG00000023934	0.271855	0.641456	-1.36057	9.74423e-08	1.20722e-05
ENSSSCG00000011309	0.096986	0.638512	-2.50662	1.01176e-07	1.2444e-05
ENSSSCG00000027860	0.487908	1.53451	-1.64134	1.05237e-07	1.28503e-05
ENSSSCG00000004119	0.006786	0	10.3773	1.11838e-07	1.34625e-05
ENSSSCG00000005380	29.0836	61.7545	-1.14421	1.14759e-07	1.3717e-05
ENSSSCG00000021834	0.122247	0.720051	-2.63956	1.21081e-07	1.43714e-05
ENSSSCG00000016401	4.21337	1.53071	1.36827	1.47934e-07	1.71979e-05
ENSSSCG00000037697	5.95017	13.6922	-1.3027	1.51953e-07	1.75449e-05
ENSSSCG00000010447	478.988	974.009	-1.11877	1.55645e-07	1.78498e-05
ENSSSCG00000004218	1.37522	3.1711	-1.28509	1.91497e-07	2.18139e-05
ENSSSCG00000001931	5.78573	11.9122	-1.12577	2.10127e-07	2.37766e-05
ENSSSCG00000023396	1.52399	3.13147	-1.13243	2.27501e-07	2.5572e-05
ENSSSCG00000004969	0.247763	1.11113	-2.17526	2.31406e-07	2.5708e-05
ENSSSCG00000003600	30.6694	58.1919	-1.01477	2.3174e-07	2.5708e-05
ENSSSCG00000026547	2.57273	5.98997	-1.32251	2.79326e-07	3.07858e-05
ENSSSCG00000020990	0.128079	0.0180597	2.73873	2.89272e-07	3.16762e-05
ENSSSCG00000013940	0.168208	0.542297	-1.7724	3.20252e-07	3.44028e-05
ENSSSCG00000005992	1.28848	3.25754	-1.76838	3.34032e-07	3.54345e-05
ENSSSCG00000003768	6.22537	12.597	-1.10238	3.52077e-07	3.71168e-05
ENSSSCG00000009111	1.21425	0.500407	1.21294	3.78521e-07	3.96582e-05
ENSSSCG00000001392	0.224032	2.84451	-3.73221	3.92429e-07	4.03679e-05
ENSSSCG00000040751	110.342	49.9787	1.03152	4.06925e-07	4.16069e-05
ENSSSCG00000010209	3.35575	6.76627	-1.06367	4.80081e-07	4.78912e-05
ENSSSCG00000032996	7.23399	2.54244	1.27663	4.88389e-07	4.81944e-05
ENSSSCG00000036723	1.21809	6.42971	-2.47091	5.05336e-07	4.95784e-05
ENSSSCG00000031503	8.04228	15.9892	-1.12688	5.14352e-07	4.98862e-05
ENSSSCG00000009361	5.82162	11.5821	-1.29938	6.22383e-07	5.90151e-05
ENSSSCG00000005474	2.02362	4.02852	-1.06486	6.4247e-07	6.05813e-05
ENSSSCG00000012076	0.877764	1.99408	-1.23089	6.8766e-07	6.42256e-05
ENSSSCG00000015362	5.41299	10.7121	-1.06858	6.99331e-07	6.4862e-05
ENSSSCG00000023229	2.90602	1.35499	1.01347	7.14628e-07	6.59206e-05
ENSSSCG00000035582	0.960306	1.89472	-1.06744	7.6638e-07	7.03123e-05
ENSSSCG00000037358	0.233255	2.94438	-3.71591	7.86018e-07	7.17263e-05
ENSSSCG00000030515	1.60175	3.61012	-1.25527	8.3674e-07	7.55425e-05
ENSSSCG00000010477	1.01805	2.39609	-1.31746	9.9786e-07	8.86737e-05
ENSSSCG00000009138	0.829542	1.96272	-1.37551	1.08647e-06	9.55476e-05
ENSSSCG00000010332	2.23848	4.73919	-1.18152	1.13973e-06	9.9715e-05
ENSSSCG00000035668	0.873258	0.371815	1.14677	1.20476e-06	0.000104809
ENSSSCG00000017184	2.21477	0.857399	1.28653	1.24281e-06	0.000107039
ENSSSCG00000004164	0.24421	1.19375	-2.37054	1.24868e-06	0.000107039
ENSSSCG00000010925	4.07835	8.65597	-1.18893	1.25726e-06	0.000107233
ENSSSCG00000039940	0	0.011276	-12.3645	1.32801e-06	0.000112702
ENSSSCG00000039546	1.44396	2.17742	-1.14988	1.34393e-06	0.000113485
ENSSSCG00000031623	0.056653	0	9.9648	1.39278e-06	0.000117028
ENSSSCG00000000647	10.2534	4.02314	1.26682	1.42012e-06	0.000118737
ENSSSCG00000000722	0.246064	1.04405	-2.15182	1.44302e-06	0.000119475
ENSSSCG00000009378	0.734048	2.39513	-1.826	1.45147e-06	0.000119591
ENSSSCG00000037764	3.41698	1.62396	1.04821	1.46711e-06	0.000120296
ENSSSCG00000037491	0	0.743722	-12.4942	1.49362e-06	0.000121796
ENSSSCG00000036475	0.018562	0	10.114	1.49976e-06	0.000121796
ENSSSCG00000034980	0.526987	0.222525	1.32327	1.56487e-06	0.000126478
ENSSSCG00000014012	0.600772	1.66052	-1.49738	1.76163e-06	0.000141707
ENSSSCG00000003201	12.0494	5.07554	1.26537	1.95186e-06	0.000156269
ENSSSCG00000000857	4.7854	13.8718	-1.13458	1.97669e-06	0.000156342
ENSSSCG00000005514	3.18531	12.7138	-2.02022	1.97673e-06	0.000156342
ENSSSCG00000005056	0.147741	0.603729	-2.11078	2.15018e-06	0.00016818
ENSSSCG00000005983	0.808514	1.73488	-1.18293	2.20912e-06	0.000171997
ENSSSCG00000020720	1.31911	2.56931	-1.06224	2.2822e-06	0.000176876
ENSSSCG00000038929	19.0216	46.2575	-1.24158	2.38303e-06	0.00018385
ENSSSCG00000011721	1.33072	0.932548	1.18471	2.47337e-06	0.000189101
ENSSSCG00000009179	2.85876	1.32041	1.0932	2.65082e-06	0.000200859
ENSSSCG00000007554	30.2448	14.4628	1.01466	2.9409e-06	0.000220867
ENSSSCG00000021453	1.30208	0.475581	1.36719	3.33493e-06	0.000248262
ENSSSCG00000012771	19.7061	8.22087	1.16893	3.58543e-06	0.00026459
ENSSSCG00000005008	0.164038	0.664471	-2.14171	4.42034e-06	0.00032339
ENSSSCG00000016254	0.064548	1.6647	-4.72447	4.55097e-06	0.000331518
ENSSSCG00000008841	1.18289	2.39494	-1.10041	5.16098e-06	0.000374347
ENSSSCG00000008443	37.1957	16.7036	1.07204	6.13106e-06	0.000435408
ENSSSCG00000013337	0	0.025665	-9.79528	6.32252e-06	0.000444138
ENSSSCG00000008119	0.518407	1.0617	-1.12609	6.32781e-06	0.000444138
ENSSSCG00000020906	1.20504	3.41571	-1.73308	7.4999e-06	0.000517462
ENSSSCG00000017274	3.24433	5.95999	-1.04884	7.76162e-06	0.000533352
ENSSSCG00000040184	4.15076	7.99976	-1.04166	7.97659e-06	0.000545914
ENSSSCG00000014111	1.5416	0.404699	1.83724	8.65258e-06	0.0005851
ENSSSCG00000009100	0.111236	0.945428	-2.67194	8.79912e-06	0.000592649
ENSSSCG00000011812	0	0.029961	-11.7754	9.69132e-06	0.000647602
ENSSSCG00000000217	1.3942	2.9844	-1.183	1.02181e-05	0.000679481
ENSSSCG00000004452	0.363756	1.29672	-1.91342	1.16979e-05	0.000766594
ENSSSCG00000015215	0.715313	1.73889	-1.36205	1.21885e-05	0.000795507
ENSSSCG00000000950	0.184448	0.664907	-1.9328	1.31223e-05	0.000846861
ENSSSCG00000009120	0.292949	0.766321	-1.79221	1.34619e-05	0.00086549
ENSSSCG00000000521	36.2328	15.425	1.11608	1.42679e-05	0.000912402
ENSSSCG00000001597	0.0312747	0	11.5918	1.45269e-05	0.000923465
ENSSSCG00000038254	0.610293	1.41088	-1.29646	1.50215e-05	0.00095134
ENSSSCG00000015924	0.55771	1.32162	-1.31775	1.51308e-05	0.000954702
ENSSSCG00000027124	0.985789	2.52109	-1.43926	1.57701e-05	0.000984067
ENSSSCG00000022080	19.33	5.99987	1.59677	1.76369e-05	0.00109405
ENSSSCG00000012026	1.15003	2.80466	-1.37097	1.76615e-05	0.00109405
ENSSSCG00000000859	0.800749	1.72836	-1.18297	1.85103e-05	0.00113831
ENSSSCG00000005344	0.368751	0.89517	-1.23174	1.93875e-05	0.00118796
ENSSSCG00000030033	0	0.0321977	-9.06276	1.9916e-05	0.00121595
ENSSSCG00000021557	17.79	36.0263	-1.10024	2.48704e-05	0.0014969
ENSSSCG00000008089	0.217322	0.826541	-2.13565	2.61131e-05	0.00156614
ENSSSCG00000034429	0	0.0335123	-9.18338	2.67958e-05	0.00159581
ENSSSCG00000034087	0	0.0366983	-8.91517	2.93858e-05	0.00172583
ENSSSCG00000010893	0.30404	0.659069	-1.19928	3.10374e-05	0.00179795
ENSSSCG00000032221	5.65663	10.7108	-1.02288	3.49645e-05	0.00199816
ENSSSCG00000033882	0	0.0164043	-8.91708	3.55019e-05	0.00202206
ENSSSCG00000035760	0.80466	2.09701	-1.46334	3.59956e-05	0.00204332
ENSSSCG00000033703	6.40371	14.5312	-1.26162	3.61526e-05	0.00204539
ENSSSCG00000033051	0.139732	0.68668	-2.03195	3.64827e-05	0.00205721
ENSSSCG00000029326	0.174524	1.071	-2.69825	3.75389e-05	0.00210976
ENSSSCG00000032456	2.21114	0.604129	1.79484	3.94591e-05	0.00219606
ENSSSCG00000028981	0.242517	1.77355	-3.06667	3.94625e-05	0.00219606
ENSSSCG00000011129	0.520642	0.193854	1.33211	4.00882e-05	0.00222359
ENSSSCG00000014271	0.0430263	0	11.0106	4.17671e-05	0.00230917
ENSSSCG00000034615	0.886069	2.01847	-1.27447	4.41025e-05	0.0024225
ENSSSCG00000014898	1.76993	3.52096	-1.28599	5.10536e-05	0.00276847
ENSSSCG00000016513	0.476128	0.198317	1.17147	5.32859e-05	0.00287118
ENSSSCG00000013551	0.010581	0.184828	-4.15104	5.44739e-05	0.0029154
ENSSSCG00000006204	0.991164	0.358433	1.37259	5.60153e-05	0.00297108
ENSSSCG00000004270	0	0.00946467	-11.1063	6.02269e-05	0.00312609
ENSSSCG00000034973	0.180032	1.39682	-2.99353	6.1848e-05	0.00320045
ENSSSCG00000008852	0.252204	0.00722067	5.01211	6.21976e-05	0.00320875
ENSSSCG00000016892	0.767985	1.51624	-1.06377	6.92706e-05	0.00350964
ENSSSCG00000035261	4.89	28.1148	-2.60045	7.07994e-05	0.00357642
ENSSSCG00000006080	0	0.031507	-8.85424	7.34353e-05	0.00369857
ENSSSCG00000015896	0.914313	1.74073	-1.0098	7.48723e-05	0.00375979
ENSSSCG00000039813	0.011229	0	10.8509	7.75416e-05	0.00384829
ENSSSCG00000007423	0.517828	3.28367	-2.74386	7.8805e-05	0.00389958
ENSSSCG00000006745	1.1457	2.56216	-1.25243	8.41869e-05	0.00410605
ENSSSCG00000036480	0.527139	0.199754	1.32111	8.76062e-05	0.00426057
ENSSSCG00000027849	0	0.0210053	-8.60862	9.17172e-05	0.00444776
ENSSSCG00000004874	0.0222493	0	8.6305	9.52982e-05	0.00458214
ENSSSCG00000033941	1.22605	0.390623	1.56941	9.80366e-05	0.0047005
ENSSSCG00000011065	0.197796	0.790082	-2.06621	9.87652e-05	0.00472209
ENSSSCG00000015785	0.310645	0.852527	-1.54095	0.000103818	0.00492206
ENSSSCG00000023296	0.251909	0.558324	-1.23138	0.000104412	0.00492561
ENSSSCG00000031664	0.211927	0.584117	-1.54592	0.000104763	0.00492561
ENSSSCG00000034726	0.009821	0	10.5672	0.000107968	0.00506227
ENSSSCG00000015045	16.5667	8.83596	1.0998	0.000112432	0.00524263
ENSSSCG00000024552	0.972262	0.259036	1.79171	0.000117806	0.00546316
ENSSSCG00000034369	0	0.0487137	-10.5864	0.000124134	0.00567968
ENSSSCG00000012101	0.0190587	0	10.914	0.000124148	0.00567968
ENSSSCG00000013655	2.95319	6.39216	-1.19659	0.000130799	0.00593595
ENSSSCG00000014326	0.308184	1.34675	-2.20975	0.000132152	0.00598136
ENSSSCG00000004904	0.00395167	0.099042	-8.89125	0.000135012	0.00604632
ENSSSCG00000025488	0.352251	1.11254	-1.741	0.000140937	0.00627856
ENSSSCG00000001916	3.77989	1.59619	1.15546	0.00014132	0.00627913
ENSSSCG00000038562	12.0386	24.6197	-1.11592	0.000142487	0.00629799
ENSSSCG00000040366	0.038667	0.0846283	-1.21972	0.000158362	0.00692754
ENSSSCG00000026412	5.65478	2.42553	1.12529	0.000163039	0.00704138
ENSSSCG00000031800	0.484471	1.14592	-1.43651	0.000165126	0.00707748
ENSSSCG00000008957	0.241244	3.88975	-4.07361	0.000170473	0.00726996
ENSSSCG00000037497	0.017205	5.3e-05	7.97648	0.000172697	0.00734634
ENSSSCG00000010529	1.26016	3.81266	-1.67989	0.00017948	0.0075968
ENSSSCG00000001920	0.0177117	0	8.50384	0.000182065	0.00768706
ENSSSCG00000031180	0.0982593	0	10.3997	0.000185746	0.00778437
ENSSSCG00000010471	0.448778	0.949241	-1.21404	0.000192551	0.00797116
ENSSSCG00000007145	1.96093	3.89945	-1.08031	0.000203896	0.00835925
ENSSSCG00000011624	0.719025	1.61508	-1.28593	0.000211332	0.00864324
ENSSSCG00000034357	5.89926	15.6214	-1.7812	0.000220141	0.00898187
ENSSSCG00000012546	0.00499433	0	8.40513	0.000229526	0.00931998
ENSSSCG00000037649	0.37765	0.105064	1.75956	0.000259577	0.0103666
ENSSSCG00000016522	0.639836	1.28164	-1.08741	0.000261998	0.0104143
ENSSSCG00000034688	39.3086	83.1664	-1.16502	0.000264579	0.0104797
ENSSSCG00000012376	0	0.134978	-8.57695	0.000271726	0.0106901
ENSSSCG00000022635	19.195	8.21107	1.13084	0.000284906	0.0111596
ENSSSCG00000004583	0.353259	1.20796	-1.86537	0.000304115	0.0117046
ENSSSCG00000011034	0	0.0134737	-10.1377	0.000320165	0.0122667
ENSSSCG00000037322	0	0.0916473	-11.0135	0.00034413	0.0130378
ENSSSCG00000003351	5.8446	12.8475	-1.22458	0.000349933	0.0132017
ENSSSCG00000010947	0.105205	0.524149	-2.37741	0.000351478	0.0132017
ENSSSCG00000017511	0.622462	0.268972	1.12227	0.000353322	0.0132383
ENSSSCG00000010706	3.66734	1.57955	1.12136	0.000358163	0.0133901
ENSSSCG00000032532	0.0550623	0.160053	-1.62108	0.000371915	0.0137528
ENSSSCG00000006614	0.0558043	0	8.11018	0.000415226	0.0151888
ENSSSCG00000033443	0.0454763	0.438347	-2.80586	0.00042867	0.0155135
ENSSSCG00000016932	0.106881	0.22051	-2.79779	0.000435135	0.0157139
ENSSSCG00000034461	0.022472	0	7.99494	0.000458388	0.0163794
ENSSSCG00000032909	0.072626	0.72791	-2.99647	0.000460677	0.0164266
ENSSSCG00000004237	45.7032	126.491	-1.17771	0.000462447	0.0164551
ENSSSCG00000039803	5.65999	0	12.1282	0.000466963	0.0165465
ENSSSCG00000003482	0	0.0490367	-9.82835	0.00046835	0.0165611
ENSSSCG00000001734	0.400698	0	9.96791	0.000478411	0.0168466
ENSSSCG00000006233	0.326391	0.131289	1.22887	0.00050679	0.0175905
ENSSSCG00000033909	0	0.0689463	-8.07942	0.000508317	0.0176075
ENSSSCG00000005266	0.2717	0.0860857	1.56446	0.000519326	0.0179157
ENSSSCG00000027617	0.0217793	0	7.97146	0.000558872	0.0188209
ENSSSCG00000008978	0	0.130524	-9.73427	0.000563693	0.0189399
ENSSSCG00000037120	1.78111	4.45671	-1.41599	0.000569175	0.0190545
ENSSSCG00000037598	5.42211	14.299	-1.4884	0.000638212	0.0207683
ENSSSCG00000026317	0.107876	0	11.8512	0.000645467	0.0208697
ENSSSCG00000003374	0.0199417	0	7.90625	0.00067199	0.0214724
ENSSSCG00000038041	0.014232	0	9.709	0.000673535	0.0214724
ENSSSCG00000030395	0.680928	0.319283	1.01049	0.000674294	0.0214724
ENSSSCG00000008125	0.0978987	0.350305	-1.91851	0.000684505	0.0217568
ENSSSCG00000003503	0.567361	0.226102	1.23495	0.000693126	0.0219271
ENSSSCG00000013008	0.115959	0.723179	-2.72332	0.000693739	0.0219271
ENSSSCG00000009745	0.108841	0.214452	-1.06361	0.000710688	0.0222967
ENSSSCG00000006099	0.00680733	0	7.86962	0.000712104	0.0222999
ENSSSCG00000013147	3.93328	7.57028	-1.01407	0.00072242	0.0225398
ENSSSCG00000025097	2.56003	4.7404	-1.04572	0.000731514	0.0226983
ENSSSCG00000004903	0.00749533	0	9.67613	0.00076175	0.0235504
ENSSSCG00000023834	0	0.011578	-7.82712	0.00076469	0.0235983
ENSSSCG00000028724	0	0.317833	-11.5505	0.000766705	0.0236176
ENSSSCG00000037452	0.274627	0.554435	-1.09734	0.000775792	0.0238488
ENSSSCG00000008396	0.673611	0.337071	1.03466	0.000777022	0.0238488
ENSSSCG00000032115	3.65845	1.02477	1.66186	0.000781288	0.0238933
ENSSSCG00000015368	1.33693	2.53674	-1.06443	0.000783425	0.0239156
ENSSSCG00000012558	0	0.0333113	-9.45497	0.000791728	0.0240825
ENSSSCG00000001456	0	0.025596	-7.8136	0.000794877	0.0240919
ENSSSCG00000026592	0.778318	1.55151	-1.08145	0.000816291	0.0246529
ENSSSCG00000039107	0.135461	0.389829	-1.54235	0.000862978	0.025833
ENSSSCG00000032048	0	0.0139863	-7.88492	0.000894691	0.0266414
ENSSSCG00000004890	0.739711	2.02818	-1.53173	0.000936695	0.0275061
ENSSSCG00000006060	0.00698533	0	9.37647	0.00100223	0.0290785
ENSSSCG00000022525	0.0134553	0	7.68841	0.00100579	0.029132
ENSSSCG00000035726	0.0490203	0	9.30556	0.00101915	0.0294618
ENSSSCG00000009605	0	0.023276	-9.39835	0.00102431	0.0295172
ENSSSCG00000027558	0.0949153	0.226234	-1.34695	0.00104471	0.0298775
ENSSSCG00000013363	0.021376	0	9.41636	0.00106473	0.0301945
ENSSSCG00000024233	1.35677	0.24935	2.35002	0.0010656	0.0301945
ENSSSCG00000006299	0.0107503	0	7.5946	0.00108264	0.0306261
ENSSSCG00000000591	0	0.00295267	-9.20482	0.00110768	0.0312304
ENSSSCG00000005456	0	0.088477	-11.2216	0.00112459	0.0316021
ENSSSCG00000038426	0.0124907	0	9.22547	0.00116519	0.0324209
ENSSSCG00000039456	0.025961	0	9.39856	0.00118644	0.032797
ENSSSCG00000025353	1.35007	2.93466	-1.41437	0.00121984	0.0334901
ENSSSCG00000015581	0.215427	0.50333	-1.30546	0.00122829	0.0335713
ENSSSCG00000036948	0	0.0113653	-7.57209	0.00126339	0.0343095
ENSSSCG00000015879	0.044587	0	9.15351	0.00129133	0.0348453
ENSSSCG00000008402	1.75975	0.87535	1.02544	0.00133252	0.0357862
ENSSSCG00000014251	1.46556	0.685331	1.00774	0.00133771	0.0358688
ENSSSCG00000029371	0	0.0231203	-7.57275	0.00134143	0.0359119
ENSSSCG00000000916	0.770321	1.92244	-1.39898	0.00139319	0.0368442
ENSSSCG00000003439	0.215381	0.571185	-1.49992	0.00139362	0.0368442
ENSSSCG00000002902	0.367648	0.0473063	2.85722	0.00139929	0.0369075
ENSSSCG00000011940	1.49018	0.746343	1.0364	0.00144071	0.0376201
ENSSSCG00000037981	0.003284	0	11.1155	0.00148797	0.0387477
ENSSSCG00000005437	4.84549	1.84989	1.30059	0.00148863	0.0387477
ENSSSCG00000002440	0.546728	0.234372	1.11744	0.00152819	0.0395998
ENSSSCG00000038221	0	0.083905	-10.9535	0.00156374	0.0404595
ENSSSCG00000003931	0.050864	0.279956	-2.53804	0.00159706	0.0410088
ENSSSCG00000021259	0	0.0410873	-9.17454	0.00160719	0.0412066
ENSSSCG00000007366	0.527195	1.11268	-1.16229	0.00161278	0.0412876
ENSSSCG00000005216	0.366794	1.49461	-2.10439	0.00166926	0.0424136
ENSSSCG00000000659	0	0.0139597	-7.7344	0.00171903	0.0434831
ENSSSCG00000000866	0.00545633	0	7.36648	0.00173339	0.0436495
ENSSSCG00000016602	0.703933	0.222046	1.57915	0.00182434	0.0452946
ENSSSCG00000035124	14.7476	5.99656	1.21011	0.00182534	0.0452946
ENSSSCG00000008579	0.56697	1.63316	-1.59216	0.00184036	0.0456007
ENSSSCG00000016848	0.588137	0.275681	1.00721	0.00194008	0.0477232
ENSSSCG00000017063	0.0215043	0.0540223	-1.4191	0.00197599	0.0483253
