# Supplementary material for: Integrated analysis of lncRNA and mRNA for the apoptosis of porcine ovarian granulosa cells after polyphenol resveratrol treatment
Source: Front Vet Sci. 2023 Jan 10;9:1065001. doi: 10.3389/fvets.2022.1065001 (PMC9872129; doi:10.3389/fvets.2022.1065001)
Supplement: Supplementary file 5 [file Table_5.XLSX]

## Sheet: Table S5A
mRNA_Gene_ID
ENSSSCG00000013181
ENSSSCG00000013027
ENSSSCG00000012359
ENSSSCG00000032911
ENSSSCG00000029811
ENSSSCG00000035875
ENSSSCG00000004089
ENSSSCG00000033019
ENSSSCG00000026330
ENSSSCG00000015543
ENSSSCG00000039721
ENSSSCG00000038600
ENSSSCG00000028007
ENSSSCG00000017794
ENSSSCG00000009276
ENSSSCG00000003580
ENSSSCG00000028327
ENSSSCG00000024119
ENSSSCG00000012572
ENSSSCG00000025542
ENSSSCG00000004052
ENSSSCG00000028446
ENSSSCG00000016497
ENSSSCG00000016506
ENSSSCG00000005636
ENSSSCG00000003410
ENSSSCG00000020694
ENSSSCG00000011686
ENSSSCG00000007291
ENSSSCG00000022324
ENSSSCG00000024018
ENSSSCG00000004450
ENSSSCG00000003333
ENSSSCG00000007737
ENSSSCG00000016032
ENSSSCG00000013408
ENSSSCG00000009051
ENSSSCG00000040566
ENSSSCG00000004147
ENSSSCG00000035080
ENSSSCG00000040777
ENSSSCG00000002955
ENSSSCG00000023298
ENSSSCG00000034980
ENSSSCG00000008035
ENSSSCG00000024476
ENSSSCG00000016141
ENSSSCG00000008664
ENSSSCG00000013990
ENSSSCG00000030428
ENSSSCG00000009692
ENSSSCG00000037029
ENSSSCG00000016261
ENSSSCG00000023139
ENSSSCG00000035790
ENSSSCG00000005437
ENSSSCG00000016570
ENSSSCG00000004160
ENSSSCG00000000500
ENSSSCG00000025272
ENSSSCG00000006720
ENSSSCG00000033444
ENSSSCG00000022611
ENSSSCG00000035867
ENSSSCG00000010332
ENSSSCG00000002706
ENSSSCG00000039882
ENSSSCG00000038477
ENSSSCG00000007557
ENSSSCG00000008845
ENSSSCG00000013663
ENSSSCG00000013322
ENSSSCG00000034398
ENSSSCG00000006395
ENSSSCG00000034821
ENSSSCG00000038190
ENSSSCG00000035355
ENSSSCG00000004601
ENSSSCG00000028381
ENSSSCG00000034321
ENSSSCG00000027124
ENSSSCG00000039166
ENSSSCG00000040763
ENSSSCG00000029838
ENSSSCG00000022247
ENSSSCG00000021744
ENSSSCG00000005918
ENSSSCG00000016925
ENSSSCG00000026421
ENSSSCG00000023376
ENSSSCG00000011129
ENSSSCG00000016556
XLOC_142556
ENSSSCG00000040327
ENSSSCG00000016579
ENSSSCG00000038307
ENSSSCG00000034230
ENSSSCG00000032747
ENSSSCG00000009111
ENSSSCG00000002762
ENSSSCG00000015598
ENSSSCG00000037413
ENSSSCG00000000848
ENSSSCG00000014302
ENSSSCG00000004663
ENSSSCG00000032157
ENSSSCG00000037793
XLOC_022428
ENSSSCG00000003503
ENSSSCG00000015701
ENSSSCG00000001611
ENSSSCG00000016130
ENSSSCG00000029945
ENSSSCG00000035240
ENSSSCG00000011463
ENSSSCG00000012173
ENSSSCG00000033178
ENSSSCG00000007932
ENSSSCG00000004081
ENSSSCG00000000234
ENSSSCG00000003867
ENSSSCG00000040025
ENSSSCG00000007189
ENSSSCG00000038404
ENSSSCG00000013086
ENSSSCG00000032698
ENSSSCG00000035887
ENSSSCG00000003108
ENSSSCG00000010560
ENSSSCG00000010391
ENSSSCG00000014258
ENSSSCG00000014310
ENSSSCG00000028699
ENSSSCG00000001485
ENSSSCG00000036742
ENSSSCG00000006168
ENSSSCG00000031262
ENSSSCG00000022029
ENSSSCG00000035596
ENSSSCG00000017604
ENSSSCG00000005071
ENSSSCG00000008164
ENSSSCG00000035254
XLOC_128900
ENSSSCG00000029808
ENSSSCG00000015982
ENSSSCG00000035103
ENSSSCG00000036839
ENSSSCG00000008803
ENSSSCG00000017993
ENSSSCG00000010166
ENSSSCG00000006987
ENSSSCG00000040883
ENSSSCG00000001488
ENSSSCG00000005672
ENSSSCG00000040349
ENSSSCG00000028031
ENSSSCG00000014016
ENSSSCG00000035073
ENSSSCG00000032831
ENSSSCG00000002430
ENSSSCG00000002822
ENSSSCG00000022296
ENSSSCG00000009940
ENSSSCG00000011114
ENSSSCG00000027056
ENSSSCG00000028840
ENSSSCG00000022635
ENSSSCG00000010179
ENSSSCG00000040608
ENSSSCG00000004622
ENSSSCG00000004659
ENSSSCG00000028080
ENSSSCG00000040751
ENSSSCG00000025768
ENSSSCG00000012741
ENSSSCG00000016975
ENSSSCG00000026564
ENSSSCG00000002015
ENSSSCG00000000891
ENSSSCG00000010108
ENSSSCG00000001848
ENSSSCG00000016567
ENSSSCG00000015238
ENSSSCG00000009629
ENSSSCG00000014830
ENSSSCG00000022361
ENSSSCG00000031747
ENSSSCG00000036553
ENSSSCG00000033015
ENSSSCG00000032918
ENSSSCG00000012627
ENSSSCG00000016562
ENSSSCG00000032341
ENSSSCG00000022398
ENSSSCG00000038125
ENSSSCG00000033214
ENSSSCG00000024219
ENSSSCG00000016385
ENSSSCG00000033733
ENSSSCG00000024161
ENSSSCG00000025836
ENSSSCG00000004751
ENSSSCG00000034632
ENSSSCG00000026731
ENSSSCG00000000180
ENSSSCG00000002276
ENSSSCG00000031866
ENSSSCG00000012787
ENSSSCG00000007492
ENSSSCG00000009962
ENSSSCG00000016793
ENSSSCG00000011947
ENSSSCG00000006187
ENSSSCG00000039674
ENSSSCG00000032094
ENSSSCG00000000443
ENSSSCG00000007439
ENSSSCG00000009858
ENSSSCG00000040559
ENSSSCG00000013260
ENSSSCG00000009911
ENSSSCG00000008648
ENSSSCG00000002697
ENSSSCG00000025796
ENSSSCG00000008980
ENSSSCG00000035598
ENSSSCG00000016690
ENSSSCG00000022864
ENSSSCG00000031093
ENSSSCG00000016985
ENSSSCG00000030388
ENSSSCG00000031267
ENSSSCG00000037954
ENSSSCG00000037252
ENSSSCG00000030597
ENSSSCG00000022265
ENSSSCG00000029160
ENSSSCG00000006781
ENSSSCG00000040743
ENSSSCG00000012124
ENSSSCG00000039740
ENSSSCG00000024689
ENSSSCG00000009977
ENSSSCG00000005530
ENSSSCG00000030058
ENSSSCG00000040682
ENSSSCG00000038694
ENSSSCG00000004484
ENSSSCG00000007155
XLOC_055436
ENSSSCG00000035473
ENSSSCG00000007839
ENSSSCG00000010331
ENSSSCG00000005494
ENSSSCG00000021920
ENSSSCG00000036155
ENSSSCG00000013016
ENSSSCG00000022478
ENSSSCG00000008738
ENSSSCG00000013592
ENSSSCG00000037545
ENSSSCG00000000379
ENSSSCG00000010476
ENSSSCG00000010253
ENSSSCG00000025130
ENSSSCG00000004561
ENSSSCG00000003672
ENSSSCG00000016330
ENSSSCG00000014949
ENSSSCG00000005619
ENSSSCG00000029375
ENSSSCG00000040403
ENSSSCG00000006305
ENSSSCG00000007226
ENSSSCG00000016254
ENSSSCG00000016263
ENSSSCG00000008953
ENSSSCG00000008954
ENSSSCG00000034973
ENSSSCG00000008957
ENSSSCG00000015546
ENSSSCG00000004890
ENSSSCG00000037358
ENSSSCG00000009309
ENSSSCG00000008700
ENSSSCG00000008978
ENSSSCG00000013839
ENSSSCG00000029321
ENSSSCG00000013551
ENSSSCG00000023972
ENSSSCG00000013746
ENSSSCG00000035055
ENSSSCG00000008646
ENSSSCG00000012056
ENSSSCG00000000133
ENSSSCG00000007391
ENSSSCG00000006836
ENSSSCG00000004367
ENSSSCG00000024911
ENSSSCG00000035991
ENSSSCG00000011407
ENSSSCG00000004766
ENSSSCG00000011538
ENSSSCG00000012862
ENSSSCG00000010370
ENSSSCG00000028552
ENSSSCG00000011579
ENSSSCG00000015256
ENSSSCG00000007748
ENSSSCG00000037197
ENSSSCG00000005172
ENSSSCG00000036609
ENSSSCG00000033962
ENSSSCG00000009132
ENSSSCG00000014983
ENSSSCG00000028724
ENSSSCG00000010317
ENSSSCG00000005680
ENSSSCG00000017257
ENSSSCG00000031802
ENSSSCG00000031715
ENSSSCG00000016809
ENSSSCG00000009815
ENSSSCG00000007529
ENSSSCG00000026939
ENSSSCG00000032364
ENSSSCG00000000875
ENSSSCG00000008468
ENSSSCG00000023142
ENSSSCG00000033674
ENSSSCG00000005481
ENSSSCG00000013470
ENSSSCG00000038824
ENSSSCG00000037019
ENSSSCG00000006361
ENSSSCG00000000999
ENSSSCG00000023618
ENSSSCG00000039340
ENSSSCG00000004666
ENSSSCG00000005207
ENSSSCG00000006842
ENSSSCG00000009904
ENSSSCG00000005894
ENSSSCG00000001658
ENSSSCG00000000998
ENSSSCG00000016062
ENSSSCG00000038941
ENSSSCG00000028149
ENSSSCG00000002903
ENSSSCG00000004937
ENSSSCG00000032381
ENSSSCG00000011855
ENSSSCG00000009179
ENSSSCG00000026348
ENSSSCG00000008833
ENSSSCG00000021184
ENSSSCG00000039616
ENSSSCG00000033941
ENSSSCG00000007043
ENSSSCG00000012286
ENSSSCG00000034487
ENSSSCG00000015390
ENSSSCG00000024485
ENSSSCG00000032063
ENSSSCG00000000816
ENSSSCG00000000795
ENSSSCG00000007754
ENSSSCG00000036787
ENSSSCG00000010631
ENSSSCG00000008396
ENSSSCG00000037705
ENSSSCG00000013330
ENSSSCG00000014179
ENSSSCG00000040421
ENSSSCG00000034615
ENSSSCG00000015648
ENSSSCG00000011881
ENSSSCG00000027351
ENSSSCG00000006751
ENSSSCG00000026290
ENSSSCG00000006912
ENSSSCG00000016602
ENSSSCG00000000907
ENSSSCG00000031407
ENSSSCG00000032456
ENSSSCG00000036480
ENSSSCG00000036213
ENSSSCG00000007001
ENSSSCG00000000867
ENSSSCG00000005273
ENSSSCG00000012166
ENSSSCG00000008377
ENSSSCG00000040811
ENSSSCG00000029626
ENSSSCG00000003819
ENSSSCG00000011743
ENSSSCG00000022618
ENSSSCG00000033358
ENSSSCG00000036726
ENSSSCG00000040339
ENSSSCG00000029347
ENSSSCG00000025326
ENSSSCG00000009360
ENSSSCG00000012580
ENSSSCG00000014924
ENSSSCG00000002474
ENSSSCG00000040681
ENSSSCG00000013008
ENSSSCG00000015362
ENSSSCG00000028981
ENSSSCG00000010449
ENSSSCG00000001837
ENSSSCG00000015756
ENSSSCG00000006105
ENSSSCG00000005983
ENSSSCG00000035059
ENSSSCG00000033593
ENSSSCG00000010529
ENSSSCG00000020705
ENSSSCG00000004554
ENSSSCG00000014900
ENSSSCG00000034913
ENSSSCG00000037487
ENSSSCG00000005008
ENSSSCG00000014898
ENSSSCG00000029323
ENSSSCG00000021557
ENSSSCG00000000722
ENSSSCG00000013369
ENSSSCG00000005222
ENSSSCG00000006862
ENSSSCG00000031117
ENSSSCG00000017471
ENSSSCG00000024973
ENSSSCG00000018081
ENSSSCG00000035682
ENSSSCG00000010997
ENSSSCG00000032870
ENSSSCG00000040828
ENSSSCG00000016685
ENSSSCG00000000271
ENSSSCG00000001204
ENSSSCG00000039309
ENSSSCG00000008930
ENSSSCG00000009412
ENSSSCG00000028056
ENSSSCG00000009572
ENSSSCG00000025969
ENSSSCG00000012625
ENSSSCG00000004807
ENSSSCG00000022804
ENSSSCG00000001710
ENSSSCG00000005946
ENSSSCG00000015798
ENSSSCG00000037999
ENSSSCG00000025238
ENSSSCG00000004826
ENSSSCG00000006088
ENSSSCG00000032305
ENSSSCG00000012823
ENSSSCG00000015487
ENSSSCG00000006160
ENSSSCG00000003766
ENSSSCG00000010809
ENSSSCG00000026488
ENSSSCG00000040425
ENSSSCG00000016157
ENSSSCG00000035212
ENSSSCG00000012984
ENSSSCG00000002504
ENSSSCG00000026710
ENSSSCG00000013333
ENSSSCG00000010381
ENSSSCG00000023791
ENSSSCG00000017389
ENSSSCG00000039651
ENSSSCG00000016900
ENSSSCG00000003789
ENSSSCG00000014264
ENSSSCG00000012845
ENSSSCG00000023557
ENSSSCG00000036551
ENSSSCG00000032488
ENSSSCG00000016148
ENSSSCG00000004823
ENSSSCG00000013124
ENSSSCG00000016780
ENSSSCG00000015326
ENSSSCG00000031733
ENSSSCG00000029567
ENSSSCG00000031875
ENSSSCG00000038436
ENSSSCG00000023419
ENSSSCG00000016220
ENSSSCG00000021656
ENSSSCG00000014828
ENSSSCG00000021874
ENSSSCG00000016656
ENSSSCG00000033191
ENSSSCG00000026383
ENSSSCG00000009338
ENSSSCG00000039926
ENSSSCG00000034491
ENSSSCG00000012832
ENSSSCG00000001869
ENSSSCG00000015030
ENSSSCG00000007373
ENSSSCG00000027801
ENSSSCG00000003664
ENSSSCG00000004719
ENSSSCG00000020678
ENSSSCG00000008006
ENSSSCG00000017373
ENSSSCG00000040648
ENSSSCG00000010873
ENSSSCG00000008584
ENSSSCG00000025980
ENSSSCG00000025430
ENSSSCG00000015492

## Sheet: Table S5B
mRNA_Gene_ID
ENSSSCG00000030089
ENSSSCG00000011782
ENSSSCG00000023276
ENSSSCG00000007338
ENSSSCG00000017747
ENSSSCG00000030451
ENSSSCG00000000419
ENSSSCG00000025430
ENSSSCG00000015893
ENSSSCG00000023968
ENSSSCG00000009115
ENSSSCG00000013181
ENSSSCG00000032394
ENSSSCG00000017268
ENSSSCG00000013027
ENSSSCG00000012359
ENSSSCG00000032911
ENSSSCG00000029811
ENSSSCG00000035875
ENSSSCG00000004089
ENSSSCG00000033019
ENSSSCG00000026330
ENSSSCG00000015543
ENSSSCG00000039721
ENSSSCG00000038600
ENSSSCG00000028007
ENSSSCG00000017794
ENSSSCG00000009276
ENSSSCG00000003580
ENSSSCG00000028327
ENSSSCG00000024119
ENSSSCG00000012572
ENSSSCG00000025542
ENSSSCG00000004052
ENSSSCG00000028446
ENSSSCG00000016497
ENSSSCG00000016506
ENSSSCG00000003410
ENSSSCG00000020694
ENSSSCG00000027288
ENSSSCG00000033790
ENSSSCG00000033946
ENSSSCG00000036420
ENSSSCG00000006829
ENSSSCG00000005902
ENSSSCG00000001002
ENSSSCG00000038688
ENSSSCG00000011686
ENSSSCG00000007291
ENSSSCG00000022324
ENSSSCG00000024018
ENSSSCG00000004450
ENSSSCG00000003333
ENSSSCG00000007737
ENSSSCG00000040566
ENSSSCG00000004147
ENSSSCG00000035080
ENSSSCG00000040777
ENSSSCG00000002955
ENSSSCG00000033564
ENSSSCG00000025610
ENSSSCG00000021203
ENSSSCG00000005933
ENSSSCG00000009015
ENSSSCG00000009310
ENSSSCG00000008581
ENSSSCG00000023298
ENSSSCG00000034980
ENSSSCG00000008035
ENSSSCG00000024476
ENSSSCG00000016141
ENSSSCG00000008664
ENSSSCG00000013990
ENSSSCG00000030428
ENSSSCG00000009692
ENSSSCG00000037029
ENSSSCG00000016261
ENSSSCG00000023139
ENSSSCG00000035790
ENSSSCG00000005437
ENSSSCG00000016570
ENSSSCG00000004160
ENSSSCG00000000500
ENSSSCG00000025272
ENSSSCG00000006720
ENSSSCG00000033444
ENSSSCG00000022611
ENSSSCG00000035867
ENSSSCG00000010332
ENSSSCG00000002706
ENSSSCG00000039882
ENSSSCG00000038477
ENSSSCG00000007557
ENSSSCG00000008845
ENSSSCG00000013663
ENSSSCG00000013322
ENSSSCG00000034398
ENSSSCG00000006395
ENSSSCG00000034821
ENSSSCG00000038190
ENSSSCG00000035355
ENSSSCG00000004601
ENSSSCG00000028381
ENSSSCG00000034321
ENSSSCG00000027124
ENSSSCG00000039166
ENSSSCG00000040763
ENSSSCG00000029838
ENSSSCG00000022247
ENSSSCG00000021744
ENSSSCG00000005918
ENSSSCG00000016925
ENSSSCG00000026421
ENSSSCG00000023376
ENSSSCG00000011129
ENSSSCG00000016556
XLOC_142556
ENSSSCG00000040327
ENSSSCG00000016579
ENSSSCG00000038307
ENSSSCG00000034230
ENSSSCG00000032747
ENSSSCG00000009111
ENSSSCG00000002762
ENSSSCG00000015598
ENSSSCG00000037413
ENSSSCG00000000848
ENSSSCG00000014302
ENSSSCG00000004663
ENSSSCG00000032157
ENSSSCG00000037793
XLOC_022428
ENSSSCG00000003503
ENSSSCG00000015701
ENSSSCG00000001611
ENSSSCG00000016130
ENSSSCG00000029945
ENSSSCG00000035240
ENSSSCG00000011463
ENSSSCG00000012173
ENSSSCG00000033178
ENSSSCG00000007932
ENSSSCG00000004081
ENSSSCG00000000234
ENSSSCG00000003867
ENSSSCG00000040025
ENSSSCG00000007189
ENSSSCG00000038404
ENSSSCG00000013086
ENSSSCG00000032698
ENSSSCG00000035887
ENSSSCG00000003108
ENSSSCG00000010560
ENSSSCG00000010391
ENSSSCG00000014258
ENSSSCG00000014310
ENSSSCG00000028699
ENSSSCG00000001485
ENSSSCG00000036742
ENSSSCG00000006168
ENSSSCG00000031262
ENSSSCG00000022029
ENSSSCG00000035596
ENSSSCG00000017604
ENSSSCG00000005071
ENSSSCG00000008164
ENSSSCG00000035254
XLOC_128900
ENSSSCG00000029808
ENSSSCG00000015982
ENSSSCG00000035103
ENSSSCG00000036839
ENSSSCG00000008803
ENSSSCG00000017993
ENSSSCG00000010166
ENSSSCG00000006987
ENSSSCG00000040883
ENSSSCG00000001488
ENSSSCG00000005672
ENSSSCG00000040349
ENSSSCG00000028031
ENSSSCG00000014016
ENSSSCG00000035073
ENSSSCG00000032831
ENSSSCG00000002430
ENSSSCG00000002822
ENSSSCG00000022296
ENSSSCG00000009940
ENSSSCG00000011114
ENSSSCG00000027056
ENSSSCG00000028840
ENSSSCG00000022635
ENSSSCG00000010179
ENSSSCG00000040608
ENSSSCG00000004622
ENSSSCG00000004659
ENSSSCG00000028080
ENSSSCG00000040751
ENSSSCG00000025768
ENSSSCG00000012741
ENSSSCG00000016975
ENSSSCG00000026564
ENSSSCG00000002015
ENSSSCG00000000891
ENSSSCG00000010108
ENSSSCG00000001848
ENSSSCG00000016567
ENSSSCG00000015238
ENSSSCG00000009629
ENSSSCG00000014830
ENSSSCG00000022361
ENSSSCG00000014171
ENSSSCG00000040344
ENSSSCG00000013656
ENSSSCG00000008742
ENSSSCG00000003983
ENSSSCG00000032843
ENSSSCG00000009431
ENSSSCG00000031747
ENSSSCG00000036311
ENSSSCG00000038460
ENSSSCG00000034704
ENSSSCG00000007308
ENSSSCG00000013433
ENSSSCG00000032907
ENSSSCG00000012077
ENSSSCG00000013667
ENSSSCG00000009865
ENSSSCG00000039926
ENSSSCG00000039314
ENSSSCG00000034308
ENSSSCG00000039060
ENSSSCG00000013448
ENSSSCG00000001477
ENSSSCG00000008832
ENSSSCG00000003098
ENSSSCG00000009937
ENSSSCG00000039351
ENSSSCG00000004125
ENSSSCG00000004825
ENSSSCG00000035093
ENSSSCG00000017563
ENSSSCG00000034260
ENSSSCG00000039862
ENSSSCG00000034265
ENSSSCG00000003201
ENSSSCG00000037649
ENSSSCG00000009563
ENSSSCG00000013596
ENSSSCG00000031661
ENSSSCG00000017954
ENSSSCG00000007554
ENSSSCG00000013909
ENSSSCG00000000077
ENSSSCG00000005638
ENSSSCG00000003393
ENSSSCG00000002496
ENSSSCG00000013854
ENSSSCG00000022500
ENSSSCG00000012905
ENSSSCG00000040003
ENSSSCG00000035037
ENSSSCG00000027121
ENSSSCG00000029569
ENSSSCG00000029715
ENSSSCG00000005911
ENSSSCG00000037661
ENSSSCG00000017737
ENSSSCG00000023373
ENSSSCG00000009836
ENSSSCG00000016245
ENSSSCG00000018046
ENSSSCG00000031302
ENSSSCG00000033624
ENSSSCG00000037910
ENSSSCG00000011867
ENSSSCG00000020823
ENSSSCG00000003877
ENSSSCG00000010496
ENSSSCG00000010497
ENSSSCG00000005841
ENSSSCG00000039655
ENSSSCG00000012050
ENSSSCG00000001068
ENSSSCG00000007162
ENSSSCG00000028282
ENSSSCG00000039797
ENSSSCG00000014871
ENSSSCG00000013873
ENSSSCG00000022797
ENSSSCG00000008176
ENSSSCG00000039025
ENSSSCG00000002902
ENSSSCG00000009364
ENSSSCG00000013569
ENSSSCG00000035767
ENSSSCG00000037263
ENSSSCG00000036247
ENSSSCG00000003348
ENSSSCG00000035455
ENSSSCG00000024809
ENSSSCG00000037764
ENSSSCG00000000519
ENSSSCG00000017184
ENSSSCG00000009373
ENSSSCG00000012669
ENSSSCG00000035392
ENSSSCG00000005785
ENSSSCG00000007753
ENSSSCG00000023229
ENSSSCG00000006023
ENSSSCG00000011783
ENSSSCG00000012771
ENSSSCG00000038710
ENSSSCG00000024233
ENSSSCG00000029592
ENSSSCG00000022031
ENSSSCG00000034510
ENSSSCG00000005773
ENSSSCG00000020962
ENSSSCG00000003928
ENSSSCG00000017983
ENSSSCG00000039206
ENSSSCG00000039758
ENSSSCG00000032115
ENSSSCG00000004701
ENSSSCG00000029201
ENSSSCG00000010466
ENSSSCG00000014376
ENSSSCG00000022289
ENSSSCG00000015775
ENSSSCG00000003326
ENSSSCG00000023886
ENSSSCG00000039842
ENSSSCG00000017776
ENSSSCG00000040373
ENSSSCG00000034360
ENSSSCG00000003234
ENSSSCG00000029438
ENSSSCG00000015595
ENSSSCG00000040815
ENSSSCG00000000064
ENSSSCG00000022592
ENSSSCG00000000521
ENSSSCG00000011695
ENSSSCG00000006243
ENSSSCG00000035645
ENSSSCG00000024552
ENSSSCG00000001841
ENSSSCG00000014833
ENSSSCG00000005128
ENSSSCG00000007963
ENSSSCG00000037299
ENSSSCG00000001916
ENSSSCG00000036954
ENSSSCG00000004541
ENSSSCG00000036553
ENSSSCG00000033015
ENSSSCG00000008031
ENSSSCG00000010403
ENSSSCG00000012627
ENSSSCG00000016562
ENSSSCG00000016032
ENSSSCG00000032341
ENSSSCG00000022398
ENSSSCG00000034623
ENSSSCG00000011307
ENSSSCG00000011306
ENSSSCG00000014070
ENSSSCG00000032730
ENSSSCG00000006731
ENSSSCG00000028587
ENSSSCG00000029324
ENSSSCG00000038221
ENSSSCG00000016314
ENSSSCG00000017261
ENSSSCG00000012795
ENSSSCG00000017511
ENSSSCG00000024184
ENSSSCG00000031295
ENSSSCG00000039719
ENSSSCG00000034696
ENSSSCG00000030432
ENSSSCG00000004787
ENSSSCG00000020853
ENSSSCG00000028149
ENSSSCG00000032381
ENSSSCG00000011855
ENSSSCG00000006751
ENSSSCG00000039613
ENSSSCG00000008833
ENSSSCG00000033941
ENSSSCG00000009179
ENSSSCG00000040421
ENSSSCG00000024485
ENSSSCG00000000816
ENSSSCG00000003143
ENSSSCG00000027792
ENSSSCG00000037705
ENSSSCG00000000998
ENSSSCG00000039652
ENSSSCG00000004937
ENSSSCG00000011881
ENSSSCG00000038941
ENSSSCG00000006912
ENSSSCG00000010858
ENSSSCG00000031407
ENSSSCG00000032456
ENSSSCG00000036480
ENSSSCG00000013859
ENSSSCG00000006950
ENSSSCG00000000867
ENSSSCG00000010600
ENSSSCG00000014927
ENSSSCG00000036436
ENSSSCG00000009097
ENSSSCG00000010768
ENSSSCG00000000605
ENSSSCG00000021683
ENSSSCG00000004578
ENSSSCG00000011664
ENSSSCG00000004145
ENSSSCG00000009558
ENSSSCG00000004294
ENSSSCG00000009012
ENSSSCG00000011043
ENSSSCG00000006556
ENSSSCG00000002525
ENSSSCG00000030655
ENSSSCG00000010209
ENSSSCG00000035634
ENSSSCG00000000549
ENSSSCG00000016634
ENSSSCG00000016635
ENSSSCG00000010076
ENSSSCG00000016129
ENSSSCG00000008447
ENSSSCG00000013032
ENSSSCG00000003047
ENSSSCG00000031537
ENSSSCG00000024800
ENSSSCG00000009050
ENSSSCG00000013270
ENSSSCG00000012156
ENSSSCG00000009336
ENSSSCG00000011453
ENSSSCG00000028672
ENSSSCG00000011297
ENSSSCG00000024933
ENSSSCG00000002707
ENSSSCG00000037697
ENSSSCG00000003768
ENSSSCG00000009138
ENSSSCG00000031664
ENSSSCG00000039416
ENSSSCG00000011936
ENSSSCG00000012027
ENSSSCG00000015380
ENSSSCG00000004233
ENSSSCG00000016434
ENSSSCG00000004713
ENSSSCG00000015002
ENSSSCG00000006793
ENSSSCG00000000530
ENSSSCG00000029989
ENSSSCG00000040095
ENSSSCG00000040431
ENSSSCG00000011322
ENSSSCG00000013318
ENSSSCG00000013620
ENSSSCG00000038964
ENSSSCG00000013658
ENSSSCG00000029886
ENSSSCG00000001476
ENSSSCG00000015894
ENSSSCG00000035152
ENSSSCG00000034771
ENSSSCG00000022504
ENSSSCG00000012968
ENSSSCG00000028372
ENSSSCG00000009239
ENSSSCG00000005899
ENSSSCG00000006480
ENSSSCG00000033858
ENSSSCG00000007854
ENSSSCG00000004439
ENSSSCG00000013759
ENSSSCG00000029375
ENSSSCG00000012479
ENSSSCG00000003431
ENSSSCG00000030228
ENSSSCG00000030706
ENSSSCG00000003068
ENSSSCG00000040559
ENSSSCG00000013260
ENSSSCG00000009911
ENSSSCG00000008648
ENSSSCG00000002697
ENSSSCG00000025796
ENSSSCG00000008980
ENSSSCG00000035598
ENSSSCG00000016793
ENSSSCG00000016690
ENSSSCG00000022864
ENSSSCG00000031093
ENSSSCG00000031866
ENSSSCG00000016985
ENSSSCG00000030388
ENSSSCG00000024109
ENSSSCG00000031476
ENSSSCG00000030510
ENSSSCG00000003482
ENSSSCG00000011873
ENSSSCG00000026005
ENSSSCG00000000288
ENSSSCG00000020879
ENSSSCG00000004758
ENSSSCG00000000981
ENSSSCG00000005601
ENSSSCG00000025598
ENSSSCG00000003240
ENSSSCG00000025353
ENSSSCG00000027487
ENSSSCG00000007026
XLOC_086776
ENSSSCG00000025674
ENSSSCG00000006024
ENSSSCG00000008582
ENSSSCG00000003172
ENSSSCG00000011802
ENSSSCG00000021774
ENSSSCG00000032600
ENSSSCG00000008096
ENSSSCG00000008983
ENSSSCG00000009136
ENSSSCG00000031831
ENSSSCG00000006305
ENSSSCG00000003212
ENSSSCG00000035873
ENSSSCG00000007642
ENSSSCG00000013585
ENSSSCG00000026791
ENSSSCG00000038033
ENSSSCG00000016885
ENSSSCG00000016279
ENSSSCG00000027085
ENSSSCG00000009946
ENSSSCG00000007247
ENSSSCG00000000205
ENSSSCG00000037673
ENSSSCG00000003222
ENSSSCG00000021227
ENSSSCG00000038743
ENSSSCG00000014831
ENSSSCG00000000271
ENSSSCG00000038359
ENSSSCG00000038254
ENSSSCG00000001204
ENSSSCG00000021997
ENSSSCG00000025969
ENSSSCG00000012508
ENSSSCG00000007306
ENSSSCG00000038623
ENSSSCG00000012823
ENSSSCG00000039514
ENSSSCG00000006088
ENSSSCG00000032658
ENSSSCG00000008468
ENSSSCG00000003766
ENSSSCG00000014818
ENSSSCG00000036129
ENSSSCG00000008207
ENSSSCG00000039071
ENSSSCG00000022865
ENSSSCG00000002262
ENSSSCG00000015346
ENSSSCG00000015433
ENSSSCG00000017389
ENSSSCG00000028788
ENSSSCG00000040678
ENSSSCG00000008930
XLOC_055440
ENSSSCG00000035212
ENSSSCG00000028056
ENSSSCG00000004990
ENSSSCG00000039568
ENSSSCG00000009572
ENSSSCG00000012294
ENSSSCG00000009888
ENSSSCG00000026939
ENSSSCG00000012845
ENSSSCG00000032305
ENSSSCG00000015487
ENSSSCG00000039627
ENSSSCG00000037019
ENSSSCG00000011410
ENSSSCG00000034870
ENSSSCG00000014540
ENSSSCG00000010381
ENSSSCG00000010554
ENSSSCG00000039651
ENSSSCG00000032154
ENSSSCG00000015896
ENSSSCG00000004774
ENSSSCG00000004465
ENSSSCG00000005511
ENSSSCG00000011147
ENSSSCG00000023791
ENSSSCG00000011176
ENSSSCG00000009412
ENSSSCG00000029460
ENSSSCG00000009964
ENSSSCG00000006051
ENSSSCG00000009554
ENSSSCG00000022804
ENSSSCG00000001710
ENSSSCG00000032364
ENSSSCG00000015798
ENSSSCG00000031182
ENSSSCG00000029343
ENSSSCG00000025238
ENSSSCG00000004674
ENSSSCG00000033922
ENSSSCG00000008307
ENSSSCG00000014904
ENSSSCG00000006160
ENSSSCG00000037922
ENSSSCG00000033657
ENSSSCG00000031173
ENSSSCG00000002035
ENSSSCG00000000875
ENSSSCG00000016582
ENSSSCG00000035364
ENSSSCG00000035061
ENSSSCG00000035311
ENSSSCG00000018082
ENSSSCG00000035077
ENSSSCG00000003922
ENSSSCG00000018084
ENSSSCG00000040684
ENSSSCG00000029521
ENSSSCG00000009945
ENSSSCG00000000743
ENSSSCG00000000194
ENSSSCG00000000190
ENSSSCG00000004807
ENSSSCG00000001983
ENSSSCG00000005946
ENSSSCG00000000915
ENSSSCG00000010809
ENSSSCG00000016157
ENSSSCG00000031538
ENSSSCG00000007487
ENSSSCG00000026488
ENSSSCG00000032620
ENSSSCG00000033674
ENSSSCG00000005009
ENSSSCG00000036059
ENSSSCG00000007437
ENSSSCG00000026710
ENSSSCG00000013333
ENSSSCG00000016900
ENSSSCG00000023837
ENSSSCG00000014264
ENSSSCG00000032054
ENSSSCG00000030300
ENSSSCG00000010688
ENSSSCG00000013101
ENSSSCG00000012787
ENSSSCG00000022390
ENSSSCG00000009649
ENSSSCG00000014908
ENSSSCG00000006187
ENSSSCG00000038912
ENSSSCG00000002444
ENSSSCG00000006550
ENSSSCG00000026006
ENSSSCG00000012832
ENSSSCG00000038806
ENSSSCG00000005030
ENSSSCG00000003437
ENSSSCG00000004192
ENSSSCG00000023419
ENSSSCG00000031875
ENSSSCG00000010746
ENSSSCG00000016220
ENSSSCG00000021656
ENSSSCG00000003573
ENSSSCG00000031119
ENSSSCG00000001849
ENSSSCG00000022265
ENSSSCG00000029160
ENSSSCG00000006781
ENSSSCG00000040743
ENSSSCG00000012124
ENSSSCG00000039740
ENSSSCG00000024689
ENSSSCG00000009977
ENSSSCG00000005530
ENSSSCG00000030058
ENSSSCG00000005975
ENSSSCG00000008018
ENSSSCG00000000292
ENSSSCG00000003338
ENSSSCG00000031655
ENSSSCG00000040682
ENSSSCG00000038694
ENSSSCG00000004484
ENSSSCG00000007155
XLOC_055436
ENSSSCG00000035473
ENSSSCG00000007839
ENSSSCG00000010331
ENSSSCG00000005494
ENSSSCG00000021920
ENSSSCG00000036155
ENSSSCG00000013016
ENSSSCG00000022478
ENSSSCG00000008738
ENSSSCG00000013592
ENSSSCG00000037545
ENSSSCG00000000379
ENSSSCG00000010476
ENSSSCG00000010253
ENSSSCG00000025130
ENSSSCG00000004561
ENSSSCG00000003672
ENSSSCG00000016330
ENSSSCG00000014949
ENSSSCG00000005619
ENSSSCG00000038188
ENSSSCG00000010629
ENSSSCG00000012042
ENSSSCG00000021746
ENSSSCG00000007030
ENSSSCG00000028304
ENSSSCG00000007226
ENSSSCG00000013978
ENSSSCG00000032632
ENSSSCG00000027161
ENSSSCG00000024655
ENSSSCG00000029761
ENSSSCG00000030359
ENSSSCG00000035876
ENSSSCG00000005440
ENSSSCG00000032931
ENSSSCG00000017866
ENSSSCG00000016806
ENSSSCG00000012849
ENSSSCG00000026502
ENSSSCG00000010682
ENSSSCG00000014860
ENSSSCG00000017506
ENSSSCG00000023141
ENSSSCG00000036057
ENSSSCG00000030122
ENSSSCG00000038128
ENSSSCG00000008239
ENSSSCG00000002819
ENSSSCG00000022196
ENSSSCG00000011629
ENSSSCG00000026890
ENSSSCG00000000997
ENSSSCG00000000207
ENSSSCG00000021519
ENSSSCG00000011254
ENSSSCG00000033068
ENSSSCG00000027287
ENSSSCG00000017907
ENSSSCG00000010101
ENSSSCG00000002993
ENSSSCG00000008312
ENSSSCG00000003351
ENSSSCG00000004033
ENSSSCG00000015864
ENSSSCG00000007625
ENSSSCG00000013737
ENSSSCG00000035702
ENSSSCG00000001498
ENSSSCG00000037567
ENSSSCG00000001729
ENSSSCG00000021065
ENSSSCG00000016753
ENSSSCG00000015538
ENSSSCG00000040257
ENSSSCG00000002863
ENSSSCG00000037224
ENSSSCG00000029425
ENSSSCG00000002652
ENSSSCG00000017968
ENSSSCG00000010855
ENSSSCG00000009889
ENSSSCG00000001688
ENSSSCG00000033968
ENSSSCG00000038622
ENSSSCG00000013435
ENSSSCG00000014581
ENSSSCG00000014213
ENSSSCG00000016676
ENSSSCG00000036598
ENSSSCG00000003655
ENSSSCG00000009808
ENSSSCG00000034993
ENSSSCG00000008771
ENSSSCG00000002390
ENSSSCG00000006399
ENSSSCG00000017142
ENSSSCG00000005631
ENSSSCG00000005738
ENSSSCG00000006379
ENSSSCG00000035727
ENSSSCG00000021461
ENSSSCG00000035120
ENSSSCG00000002544
ENSSSCG00000017738
ENSSSCG00000016658
ENSSSCG00000018045
ENSSSCG00000002440
ENSSSCG00000003383
ENSSSCG00000036015
ENSSSCG00000032153
ENSSSCG00000005753
ENSSSCG00000013878
ENSSSCG00000001882
ENSSSCG00000003170
ENSSSCG00000003192
ENSSSCG00000039148
ENSSSCG00000010394
ENSSSCG00000003214
ENSSSCG00000015548
ENSSSCG00000021328
ENSSSCG00000003342
XLOC_141283
ENSSSCG00000005604
ENSSSCG00000035594
ENSSSCG00000020809
ENSSSCG00000003204
ENSSSCG00000027024
ENSSSCG00000005305
ENSSSCG00000039426
ENSSSCG00000040434
ENSSSCG00000002838
ENSSSCG00000007826
ENSSSCG00000017459
ENSSSCG00000011443
ENSSSCG00000036775
ENSSSCG00000011360
ENSSSCG00000037369
ENSSSCG00000035839
ENSSSCG00000024488
ENSSSCG00000026506
ENSSSCG00000038203
ENSSSCG00000002808
ENSSSCG00000002806
ENSSSCG00000040118
ENSSSCG00000002815
ENSSSCG00000010756
ENSSSCG00000002640
ENSSSCG00000014288
ENSSSCG00000015211
ENSSSCG00000005759
ENSSSCG00000008698
ENSSSCG00000039695
ENSSSCG00000009509
ENSSSCG00000027558
ENSSSCG00000009770
ENSSSCG00000032114
ENSSSCG00000007710
ENSSSCG00000037975
ENSSSCG00000017391
ENSSSCG00000009765
ENSSSCG00000012950
ENSSSCG00000037031
ENSSSCG00000021176
ENSSSCG00000032550
ENSSSCG00000002680
ENSSSCG00000005859
ENSSSCG00000017458
ENSSSCG00000014015
ENSSSCG00000008646
ENSSSCG00000032221
ENSSSCG00000024960
ENSSSCG00000016027
ENSSSCG00000004244
ENSSSCG00000037207
ENSSSCG00000033115
ENSSSCG00000006197
ENSSSCG00000038831
ENSSSCG00000026554
ENSSSCG00000011042
ENSSSCG00000027984
ENSSSCG00000008866
ENSSSCG00000011495
ENSSSCG00000039841
ENSSSCG00000031489
ENSSSCG00000037387
ENSSSCG00000031503
ENSSSCG00000012491
ENSSSCG00000001692
ENSSSCG00000007472
ENSSSCG00000007730
ENSSSCG00000001561
ENSSSCG00000017047
ENSSSCG00000012944
ENSSSCG00000034732
ENSSSCG00000015660
ENSSSCG00000016473
ENSSSCG00000013837
ENSSSCG00000015368
ENSSSCG00000025221
ENSSSCG00000035600
ENSSSCG00000014231
ENSSSCG00000000636
ENSSSCG00000009188
ENSSSCG00000004332
ENSSSCG00000006693
ENSSSCG00000016657
ENSSSCG00000001579
ENSSSCG00000028019
ENSSSCG00000026748
ENSSSCG00000012757
ENSSSCG00000027423
ENSSSCG00000016267
ENSSSCG00000040643
ENSSSCG00000010504
ENSSSCG00000009817
ENSSSCG00000009854
ENSSSCG00000010523
ENSSSCG00000002805
ENSSSCG00000009004
ENSSSCG00000000103
ENSSSCG00000032057
ENSSSCG00000033998
ENSSSCG00000030575
ENSSSCG00000032861
ENSSSCG00000010293
ENSSSCG00000000443
ENSSSCG00000037381
ENSSSCG00000017065
ENSSSCG00000010275
ENSSSCG00000012482
ENSSSCG00000032094
ENSSSCG00000016809
ENSSSCG00000033987
ENSSSCG00000002533
ENSSSCG00000035238
ENSSSCG00000033876
ENSSSCG00000017215
ENSSSCG00000002456
ENSSSCG00000010647
ENSSSCG00000021534
ENSSSCG00000016061
ENSSSCG00000025651
ENSSSCG00000013523
ENSSSCG00000004272
ENSSSCG00000000487
ENSSSCG00000021036
ENSSSCG00000030643
ENSSSCG00000022206
ENSSSCG00000027767
ENSSSCG00000004236
ENSSSCG00000005229
ENSSSCG00000011103
ENSSSCG00000031871
ENSSSCG00000036036
ENSSSCG00000037264
ENSSSCG00000010840
ENSSSCG00000016009
ENSSSCG00000038156
ENSSSCG00000009524
ENSSSCG00000012680
ENSSSCG00000015223
ENSSSCG00000016052
ENSSSCG00000035595
ENSSSCG00000037900
ENSSSCG00000022569
ENSSSCG00000008475
ENSSSCG00000037766
ENSSSCG00000017643
ENSSSCG00000000902
ENSSSCG00000002012
ENSSSCG00000012056
ENSSSCG00000000133
ENSSSCG00000007391
ENSSSCG00000006836
ENSSSCG00000004367
ENSSSCG00000024911
ENSSSCG00000035991
ENSSSCG00000011407
ENSSSCG00000004766
ENSSSCG00000011538
ENSSSCG00000012862
ENSSSCG00000010370
ENSSSCG00000028552
ENSSSCG00000011579
ENSSSCG00000015256
ENSSSCG00000007748
ENSSSCG00000037197
ENSSSCG00000005680
ENSSSCG00000017257
ENSSSCG00000031802
ENSSSCG00000031715
ENSSSCG00000009815
ENSSSCG00000007529
ENSSSCG00000034632
ENSSSCG00000023142
ENSSSCG00000005481
ENSSSCG00000013470
ENSSSCG00000038824
ENSSSCG00000007439
ENSSSCG00000006361
ENSSSCG00000000999
ENSSSCG00000023618
ENSSSCG00000039340
ENSSSCG00000004666
ENSSSCG00000005207
ENSSSCG00000006842
ENSSSCG00000009904
ENSSSCG00000011947
ENSSSCG00000004520
ENSSSCG00000031951
ENSSSCG00000038436
ENSSSCG00000024789
ENSSSCG00000039364
ENSSSCG00000027852
ENSSSCG00000003266
ENSSSCG00000034858
ENSSSCG00000004850
ENSSSCG00000030957
ENSSSCG00000004854
ENSSSCG00000029567
ENSSSCG00000016062
ENSSSCG00000002903
ENSSSCG00000026348
ENSSSCG00000021184
ENSSSCG00000039616
ENSSSCG00000007043
ENSSSCG00000012286
ENSSSCG00000034487
ENSSSCG00000015390
ENSSSCG00000032063
ENSSSCG00000000795
ENSSSCG00000007754
ENSSSCG00000036787
ENSSSCG00000010631
ENSSSCG00000008396
ENSSSCG00000013330
ENSSSCG00000014179
ENSSSCG00000034615
ENSSSCG00000015648
ENSSSCG00000027351
ENSSSCG00000026290
ENSSSCG00000016602
ENSSSCG00000000907
ENSSSCG00000036213
ENSSSCG00000007001
ENSSSCG00000003920
ENSSSCG00000039309
ENSSSCG00000012625
ENSSSCG00000023437
ENSSSCG00000037999
ENSSSCG00000004826
ENSSSCG00000023557
ENSSSCG00000012984
ENSSSCG00000003789
ENSSSCG00000009746
ENSSSCG00000009615
ENSSSCG00000002926
ENSSSCG00000024028
ENSSSCG00000011556
ENSSSCG00000005190
ENSSSCG00000004511
ENSSSCG00000004454
ENSSSCG00000007385
ENSSSCG00000024206
ENSSSCG00000039259
ENSSSCG00000002469
ENSSSCG00000038308
ENSSSCG00000001099
ENSSSCG00000007776
ENSSSCG00000029241
ENSSSCG00000023993
ENSSSCG00000022305
ENSSSCG00000004087
ENSSSCG00000010957
ENSSSCG00000038376
ENSSSCG00000040393
ENSSSCG00000014980
ENSSSCG00000009426
ENSSSCG00000011408
ENSSSCG00000011071
ENSSSCG00000025306
ENSSSCG00000018029
ENSSSCG00000016086
ENSSSCG00000001877
ENSSSCG00000031354
ENSSSCG00000010053
ENSSSCG00000035619
ENSSSCG00000036509
ENSSSCG00000038085
ENSSSCG00000010071
ENSSSCG00000004336
ENSSSCG00000016919
ENSSSCG00000010196
ENSSSCG00000012527
ENSSSCG00000006247
ENSSSCG00000011167
ENSSSCG00000006873
ENSSSCG00000000462
ENSSSCG00000037517
ENSSSCG00000014321
ENSSSCG00000027646
ENSSSCG00000017167
ENSSSCG00000003783
ENSSSCG00000003726
ENSSSCG00000021166
ENSSSCG00000025335
ENSSSCG00000032489
ENSSSCG00000011941
ENSSSCG00000012566
ENSSSCG00000034415
ENSSSCG00000021784
ENSSSCG00000005512
ENSSSCG00000039894
ENSSSCG00000006101
ENSSSCG00000006116
ENSSSCG00000005910
ENSSSCG00000034153
ENSSSCG00000022080
ENSSSCG00000001680
ENSSSCG00000010342
ENSSSCG00000039679
ENSSSCG00000036881
ENSSSCG00000007992
ENSSSCG00000040359
ENSSSCG00000038006
ENSSSCG00000016609
ENSSSCG00000018009
ENSSSCG00000033202
ENSSSCG00000031556
ENSSSCG00000011979
ENSSSCG00000035420
ENSSSCG00000017052
ENSSSCG00000040919
ENSSSCG00000016185
ENSSSCG00000025686
ENSSSCG00000029763
ENSSSCG00000008072
ENSSSCG00000034191
ENSSSCG00000008701
ENSSSCG00000012403
ENSSSCG00000005740
ENSSSCG00000025455
ENSSSCG00000030165
ENSSSCG00000023956
ENSSSCG00000023525
ENSSSCG00000017379
ENSSSCG00000036551
ENSSSCG00000006620
ENSSSCG00000008344
ENSSSCG00000020927
ENSSSCG00000009645
ENSSSCG00000014933
ENSSSCG00000029771
ENSSSCG00000036503
ENSSSCG00000022318
ENSSSCG00000033586
ENSSSCG00000035299
ENSSSCG00000036360
ENSSSCG00000038713
ENSSSCG00000013508
ENSSSCG00000012375
ENSSSCG00000025500
ENSSSCG00000040715
ENSSSCG00000012006
ENSSSCG00000034120
ENSSSCG00000011195
ENSSSCG00000008352
ENSSSCG00000006531
ENSSSCG00000038556
ENSSSCG00000004687
ENSSSCG00000004142
ENSSSCG00000016244
ENSSSCG00000015866
ENSSSCG00000006175
ENSSSCG00000005273
ENSSSCG00000012166
ENSSSCG00000008377
ENSSSCG00000040811
ENSSSCG00000029626
ENSSSCG00000003819
ENSSSCG00000011743
ENSSSCG00000022618
ENSSSCG00000033358
ENSSSCG00000008503
ENSSSCG00000003826
ENSSSCG00000029420
ENSSSCG00000017255
ENSSSCG00000040103
ENSSSCG00000023850
ENSSSCG00000011740
ENSSSCG00000010440
ENSSSCG00000004120
ENSSSCG00000028108
ENSSSCG00000009055
ENSSSCG00000035495
ENSSSCG00000004242
ENSSSCG00000040778
ENSSSCG00000028771
ENSSSCG00000000483
ENSSSCG00000002266
ENSSSCG00000027017
ENSSSCG00000036139
ENSSSCG00000004529
ENSSSCG00000025881
ENSSSCG00000012586
ENSSSCG00000033912
ENSSSCG00000017024
ENSSSCG00000006098
ENSSSCG00000006096
ENSSSCG00000004607
ENSSSCG00000005110
ENSSSCG00000004262
ENSSSCG00000040847
ENSSSCG00000031774
ENSSSCG00000003807
ENSSSCG00000025194
ENSSSCG00000012994
ENSSSCG00000040234
ENSSSCG00000008111
ENSSSCG00000034407
ENSSSCG00000012165
ENSSSCG00000036423
ENSSSCG00000037549
ENSSSCG00000015315
ENSSSCG00000011395
ENSSSCG00000032648
ENSSSCG00000035520
ENSSSCG00000027432
ENSSSCG00000007108
ENSSSCG00000031105
ENSSSCG00000036924
ENSSSCG00000011663
ENSSSCG00000003981
ENSSSCG00000038017
ENSSSCG00000016831
ENSSSCG00000004908
ENSSSCG00000004311
ENSSSCG00000002427
ENSSSCG00000038329
ENSSSCG00000011168
ENSSSCG00000021888
ENSSSCG00000003859
ENSSSCG00000021439
ENSSSCG00000035663
ENSSSCG00000016986
ENSSSCG00000040513
ENSSSCG00000034618
ENSSSCG00000000926
ENSSSCG00000010672
ENSSSCG00000011446
ENSSSCG00000005015
ENSSSCG00000037116
ENSSSCG00000008150
ENSSSCG00000033057
ENSSSCG00000004419
ENSSSCG00000011041
ENSSSCG00000014272
ENSSSCG00000034958
ENSSSCG00000004143
ENSSSCG00000000529
ENSSSCG00000023334
ENSSSCG00000000258
ENSSSCG00000003137
ENSSSCG00000014004
ENSSSCG00000016045
ENSSSCG00000034816
ENSSSCG00000010597
ENSSSCG00000017366
ENSSSCG00000010866
ENSSSCG00000015214
ENSSSCG00000036693
ENSSSCG00000023908
ENSSSCG00000009956
ENSSSCG00000028529
ENSSSCG00000027051
ENSSSCG00000026961
ENSSSCG00000026960
ENSSSCG00000040498
ENSSSCG00000035945
ENSSSCG00000032327
ENSSSCG00000018044
ENSSSCG00000002333
ENSSSCG00000000365
ENSSSCG00000037193
ENSSSCG00000036909
ENSSSCG00000031730
ENSSSCG00000034843
ENSSSCG00000015350
ENSSSCG00000006518
ENSSSCG00000006519
ENSSSCG00000034743
ENSSSCG00000015297
ENSSSCG00000017352
ENSSSCG00000017359
ENSSSCG00000008402
ENSSSCG00000017707
ENSSSCG00000036781
ENSSSCG00000000028
ENSSSCG00000039230
ENSSSCG00000031536
ENSSSCG00000040835
ENSSSCG00000031692
ENSSSCG00000010589
ENSSSCG00000038478
XLOC_107135
ENSSSCG00000000647
ENSSSCG00000009519
ENSSSCG00000016212
ENSSSCG00000031680
ENSSSCG00000008332
ENSSSCG00000010446
ENSSSCG00000017202
ENSSSCG00000031782
ENSSSCG00000034664
ENSSSCG00000016148
ENSSSCG00000004823
ENSSSCG00000013124
ENSSSCG00000016780
ENSSSCG00000015326
ENSSSCG00000031733
ENSSSCG00000014828
ENSSSCG00000021874
ENSSSCG00000016656
ENSSSCG00000033191
ENSSSCG00000026383
ENSSSCG00000009338
ENSSSCG00000034491
ENSSSCG00000001869
ENSSSCG00000035124
ENSSSCG00000010764
ENSSSCG00000003478
ENSSSCG00000034062
ENSSSCG00000004413
ENSSSCG00000010292
ENSSSCG00000011489
ENSSSCG00000022963
ENSSSCG00000037215
ENSSSCG00000008484
ENSSSCG00000027801
ENSSSCG00000003664
ENSSSCG00000004719
ENSSSCG00000020678
ENSSSCG00000008006
ENSSSCG00000017373
ENSSSCG00000024876
ENSSSCG00000009678
ENSSSCG00000005917
ENSSSCG00000001505
ENSSSCG00000040648
ENSSSCG00000010873
ENSSSCG00000008584
ENSSSCG00000035058
ENSSSCG00000017220
ENSSSCG00000032606
ENSSSCG00000009523
ENSSSCG00000024484
ENSSSCG00000006579
ENSSSCG00000005612
ENSSSCG00000035933
ENSSSCG00000040709
ENSSSCG00000036011
ENSSSCG00000013427
ENSSSCG00000016230
ENSSSCG00000000905
ENSSSCG00000016903
ENSSSCG00000015233
ENSSSCG00000004535
ENSSSCG00000015860
ENSSSCG00000015375
ENSSSCG00000004464
ENSSSCG00000037854
ENSSSCG00000035069
ENSSSCG00000015589
ENSSSCG00000036893
ENSSSCG00000034859
ENSSSCG00000009022
ENSSSCG00000007672
ENSSSCG00000015301
ENSSSCG00000011110
ENSSSCG00000017810
ENSSSCG00000006025
ENSSSCG00000015851
ENSSSCG00000011278
ENSSSCG00000035264
ENSSSCG00000035332
ENSSSCG00000023584
ENSSSCG00000001985
ENSSSCG00000000295
ENSSSCG00000035504
ENSSSCG00000025537
ENSSSCG00000033292
ENSSSCG00000026945
ENSSSCG00000008668

## Sheet: Table S5C
mRNA_Gene_ID
ENSSSCG00000032394
ENSSSCG00000017268
ENSSSCG00000013408
ENSSSCG00000027288
ENSSSCG00000033790
ENSSSCG00000033946
ENSSSCG00000036420
ENSSSCG00000030451
ENSSSCG00000006829
ENSSSCG00000005902
ENSSSCG00000001002
ENSSSCG00000038688
ENSSSCG00000009241
ENSSSCG00000014440
ENSSSCG00000013490
ENSSSCG00000010620
ENSSSCG00000023658
ENSSSCG00000001425
ENSSSCG00000029509
ENSSSCG00000006138
ENSSSCG00000033065
ENSSSCG00000010681
ENSSSCG00000034522
ENSSSCG00000007145
ENSSSCG00000000217
ENSSSCG00000023745
ENSSSCG00000002546
ENSSSCG00000014111
ENSSSCG00000015945
ENSSSCG00000020872
ENSSSCG00000001394
ENSSSCG00000004541
ENSSSCG00000014305
ENSSSCG00000028204
ENSSSCG00000036881
ENSSSCG00000004929
ENSSSCG00000003338
ENSSSCG00000010647
ENSSSCG00000002456
ENSSSCG00000032918
ENSSSCG00000040828
ENSSSCG00000032870
ENSSSCG00000016032
ENSSSCG00000010997
ENSSSCG00000016685
ENSSSCG00000003201
ENSSSCG00000005638
ENSSSCG00000037661
ENSSSCG00000017261
ENSSSCG00000012795
ENSSSCG00000022289
ENSSSCG00000016245
ENSSSCG00000017511
ENSSSCG00000024184
ENSSSCG00000031295
ENSSSCG00000039842
ENSSSCG00000039719
ENSSSCG00000018046
ENSSSCG00000034696
ENSSSCG00000014833
ENSSSCG00000030432
ENSSSCG00000004787
ENSSSCG00000035455
ENSSSCG00000010600
ENSSSCG00000014927
ENSSSCG00000036436
ENSSSCG00000009097
ENSSSCG00000010768
ENSSSCG00000000605
ENSSSCG00000021683
ENSSSCG00000004578
ENSSSCG00000011664
ENSSSCG00000004145
ENSSSCG00000009558
ENSSSCG00000004294
ENSSSCG00000009012
ENSSSCG00000011043
ENSSSCG00000006556
ENSSSCG00000002525
ENSSSCG00000030655
ENSSSCG00000010209
ENSSSCG00000035634
ENSSSCG00000000549
ENSSSCG00000016634
ENSSSCG00000016635
ENSSSCG00000010076
ENSSSCG00000016129
ENSSSCG00000008447
ENSSSCG00000013032
ENSSSCG00000003047
ENSSSCG00000031537
ENSSSCG00000024800
ENSSSCG00000009050
ENSSSCG00000013270
ENSSSCG00000012156
ENSSSCG00000009336
ENSSSCG00000011453
ENSSSCG00000028672
ENSSSCG00000011297
ENSSSCG00000024933
ENSSSCG00000002707
ENSSSCG00000037697
ENSSSCG00000003768
ENSSSCG00000009138
ENSSSCG00000031664
ENSSSCG00000039416
ENSSSCG00000011936
ENSSSCG00000012027
ENSSSCG00000015380
ENSSSCG00000004233
ENSSSCG00000016434
ENSSSCG00000004713
ENSSSCG00000015002
ENSSSCG00000006793
ENSSSCG00000000530
ENSSSCG00000029989
ENSSSCG00000040095
ENSSSCG00000040431
ENSSSCG00000011322
ENSSSCG00000013318
ENSSSCG00000013620
ENSSSCG00000038964
ENSSSCG00000013658
ENSSSCG00000029886
ENSSSCG00000001476
ENSSSCG00000015894
ENSSSCG00000035152
ENSSSCG00000034771
ENSSSCG00000022504
ENSSSCG00000012968
ENSSSCG00000028372
ENSSSCG00000009239
ENSSSCG00000005899
ENSSSCG00000006480
ENSSSCG00000033858
ENSSSCG00000008359
ENSSSCG00000033733
ENSSSCG00000024161
ENSSSCG00000025836
ENSSSCG00000004751
ENSSSCG00000007099
ENSSSCG00000034494
ENSSSCG00000005350
ENSSSCG00000016583
ENSSSCG00000029902
ENSSSCG00000040663
ENSSSCG00000020990
ENSSSCG00000002854
ENSSSCG00000016232
ENSSSCG00000021598
ENSSSCG00000005266
ENSSSCG00000016602
ENSSSCG00000031556
ENSSSCG00000010817
ENSSSCG00000009488
ENSSSCG00000009824
ENSSSCG00000004374
ENSSSCG00000011940
ENSSSCG00000027792
ENSSSCG00000030271
ENSSSCG00000015841
ENSSSCG00000025221
ENSSSCG00000004332
ENSSSCG00000035600
ENSSSCG00000014231
ENSSSCG00000000636
ENSSSCG00000009188
ENSSSCG00000014070
ENSSSCG00000006693
ENSSSCG00000016657
ENSSSCG00000008983
ENSSSCG00000029375
ENSSSCG00000040403
ENSSSCG00000007805
ENSSSCG00000036119
ENSSSCG00000037673
ENSSSCG00000003222
ENSSSCG00000031143
ENSSSCG00000037337
ENSSSCG00000035139
ENSSSCG00000008981
ENSSSCG00000039972
ENSSSCG00000039803
ENSSSCG00000031831
ENSSSCG00000003431
ENSSSCG00000006305
ENSSSCG00000035838
ENSSSCG00000007692
ENSSSCG00000016885
ENSSSCG00000006851
ENSSSCG00000014924
ENSSSCG00000033051
ENSSSCG00000015362
ENSSSCG00000028981
ENSSSCG00000001837
ENSSSCG00000012607
ENSSSCG00000010468
ENSSSCG00000011576
ENSSSCG00000005983
ENSSSCG00000035059
ENSSSCG00000005216
ENSSSCG00000004554
ENSSSCG00000014900
ENSSSCG00000001097
ENSSSCG00000025488
ENSSSCG00000022192
ENSSSCG00000013074
ENSSSCG00000021557
ENSSSCG00000013369
ENSSSCG00000021310
ENSSSCG00000006862
ENSSSCG00000031117
ENSSSCG00000014958
ENSSSCG00000009051
ENSSSCG00000005172
ENSSSCG00000036609
ENSSSCG00000028724
ENSSSCG00000015818
ENSSSCG00000003805
ENSSSCG00000014983
ENSSSCG00000010317
ENSSSCG00000009132
ENSSSCG00000031526
ENSSSCG00000013497
ENSSSCG00000009477
ENSSSCG00000040905
ENSSSCG00000038521
ENSSSCG00000006039
ENSSSCG00000006233
ENSSSCG00000016050
ENSSSCG00000012564
ENSSSCG00000011782
ENSSSCG00000037567
ENSSSCG00000001729
ENSSSCG00000000419
ENSSSCG00000021065
ENSSSCG00000016753
ENSSSCG00000007338
ENSSSCG00000015538
ENSSSCG00000032221
ENSSSCG00000024960
ENSSSCG00000016027
ENSSSCG00000004244
ENSSSCG00000037207
ENSSSCG00000033115
ENSSSCG00000006197
ENSSSCG00000038831
ENSSSCG00000026554
ENSSSCG00000035727
ENSSSCG00000011042
ENSSSCG00000027984
ENSSSCG00000008866
ENSSSCG00000011495
ENSSSCG00000039841
ENSSSCG00000031489
ENSSSCG00000037387
ENSSSCG00000031503
ENSSSCG00000012491
ENSSSCG00000001692
ENSSSCG00000007472
ENSSSCG00000007730
ENSSSCG00000001561
ENSSSCG00000017047
ENSSSCG00000012944
ENSSSCG00000034732
ENSSSCG00000015660
ENSSSCG00000016473
ENSSSCG00000013837
ENSSSCG00000015368
ENSSSCG00000018027
ENSSSCG00000033962
ENSSSCG00000038556
ENSSSCG00000004687
ENSSSCG00000004142
ENSSSCG00000016244
ENSSSCG00000015866
ENSSSCG00000006175
ENSSSCG00000031300
ENSSSCG00000011018
ENSSSCG00000011979
ENSSSCG00000016609
ENSSSCG00000030089
ENSSSCG00000023276
ENSSSCG00000032114
ENSSSCG00000007710
ENSSSCG00000000365
ENSSSCG00000014015
ENSSSCG00000023968
ENSSSCG00000037193
ENSSSCG00000017458
ENSSSCG00000002474
ENSSSCG00000040681
ENSSSCG00000013008
ENSSSCG00000010449
ENSSSCG00000015756
ENSSSCG00000006105
ENSSSCG00000033593
ENSSSCG00000010529
ENSSSCG00000020705
ENSSSCG00000034913
ENSSSCG00000037487
ENSSSCG00000005008
ENSSSCG00000014898
ENSSSCG00000029323
ENSSSCG00000016254
ENSSSCG00000000722
ENSSSCG00000005222
ENSSSCG00000017471
ENSSSCG00000024973
ENSSSCG00000012540
ENSSSCG00000028587
ENSSSCG00000022649
ENSSSCG00000027854
ENSSSCG00000033577
ENSSSCG00000000022
ENSSSCG00000017196
ENSSSCG00000002752
ENSSSCG00000001532
ENSSSCG00000039157
ENSSSCG00000039551
ENSSSCG00000015030
ENSSSCG00000007373
ENSSSCG00000039425
ENSSSCG00000011002
ENSSSCG00000024876
ENSSSCG00000017142
ENSSSCG00000037975
ENSSSCG00000014213
ENSSSCG00000009765
ENSSSCG00000012950
ENSSSCG00000037031
ENSSSCG00000021176
ENSSSCG00000009770
ENSSSCG00000003192
ENSSSCG00000009678
ENSSSCG00000005917
ENSSSCG00000001505
ENSSSCG00000002680
ENSSSCG00000015493
ENSSSCG00000040400
ENSSSCG00000008959
ENSSSCG00000038825
ENSSSCG00000023467
ENSSSCG00000000159
ENSSSCG00000015851
ENSSSCG00000011278
ENSSSCG00000035264
ENSSSCG00000004052
ENSSSCG00000012359
ENSSSCG00000003580
ENSSSCG00000039721
ENSSSCG00000040566
ENSSSCG00000004147
ENSSSCG00000035080
ENSSSCG00000040777
ENSSSCG00000033015
ENSSSCG00000016497
ENSSSCG00000017794
ENSSSCG00000002955
ENSSSCG00000034623
ENSSSCG00000023393
ENSSSCG00000006025
