# Supplementary material for: Integrated analysis of lncRNA and mRNA for the apoptosis of porcine ovarian granulosa cells after polyphenol resveratrol treatment
Source: Front Vet Sci. 2023 Jan 10;9:1065001. doi: 10.3389/fvets.2022.1065001 (PMC9872129; doi:10.3389/fvets.2022.1065001)
Supplement: Supplementary file 6 [file Table_6.XLSX]

## Sheet: Table S6A
GO ID	class	Description	out (379)	All (14699)	pvalue	p.adjust	Genes
GO:0005488	Molecular Function	binding	308	10434	2.23678e-06	0.00177824	ENSSSCG00000000133;ENSSSCG00000000234;ENSSSCG00000000271;ENSSSCG00000000379;ENSSSCG00000000443;ENSSSCG00000000500;ENSSSCG00000000722;ENSSSCG00000000795;ENSSSCG00000000867;ENSSSCG00000000875;ENSSSCG00000000891;ENSSSCG00000000907;ENSSSCG00000000998;ENSSSCG00000000999;ENSSSCG00000001204;ENSSSCG00000001488;ENSSSCG00000001611;ENSSSCG00000001710;ENSSSCG00000001837;ENSSSCG00000001848;ENSSSCG00000001869;…
GO:0045236	Molecular Function	CXCR chemokine receptor binding	4	7	1.43187e-05	0.00569167	ENSSSCG00000008953;ENSSSCG00000008957;ENSSSCG00000008978;ENSSSCG00000034973
GO:0042379	Molecular Function	chemokine receptor binding	8	47	2.36669e-05	0.00627172	ENSSSCG00000008953;ENSSSCG00000008957;ENSSSCG00000008978;ENSSSCG00000014310;ENSSSCG00000016254;ENSSSCG00000023557;ENSSSCG00000034973;ENSSSCG00000040648
GO:0008009	Molecular Function	chemokine activity	7	37	3.78415e-05	0.00752101	ENSSSCG00000008953;ENSSSCG00000008957;ENSSSCG00000008978;ENSSSCG00000014310;ENSSSCG00000016254;ENSSSCG00000034973;ENSSSCG00000040648
GO:0098772	Molecular Function	molecular function regulator	52	1152	5.04914e-05	0.00802814	ENSSSCG00000000500;ENSSSCG00000002276;ENSSSCG00000002474;ENSSSCG00000003333;ENSSSCG00000003766;ENSSSCG00000003819;ENSSSCG00000004147;ENSSSCG00000004622;ENSSSCG00000004807;ENSSSCG00000004890;ENSSSCG00000005672;ENSSSCG00000008953;ENSSSCG00000008957;ENSSSCG00000008978;ENSSSCG00000009051;ENSSSCG00000009338;ENSSSCG00000009692;ENSSSCG00000010391;ENSSSCG00000010997;ENSSSCG00000011129;ENSSSCG00000013016;…
GO:0004857	Molecular Function	enzyme inhibitor activity	17	243	0.000194371	0.0257541	ENSSSCG00000003819;ENSSSCG00000004807;ENSSSCG00000004890;ENSSSCG00000009338;ENSSSCG00000009692;ENSSSCG00000010997;ENSSSCG00000011129;ENSSSCG00000013181;ENSSSCG00000013551;ENSSSCG00000015701;ENSSSCG00000016032;ENSSSCG00000031262;ENSSSCG00000031747;ENSSSCG00000031866;ENSSSCG00000037999;ENSSSCG00000038404;ENSSSCG00000039674
GO:0001010	Molecular Function	RNA polymerase II sequence-specific DNA-binding transcription factor recruiting activity	2	2	0.000663109	0.0690404	ENSSSCG00000005437;ENSSSCG00000040403
GO:0019208	Molecular Function	phosphatase regulator activity	7	58	0.000694746	0.0690404	ENSSSCG00000002474;ENSSSCG00000005672;ENSSSCG00000013016;ENSSSCG00000015701;ENSSSCG00000025768;ENSSSCG00000031747;ENSSSCG00000037999
GO:0004867	Molecular Function	serine-type endopeptidase inhibitor activity	7	62	0.00104064	0.0879648	ENSSSCG00000004890;ENSSSCG00000010997;ENSSSCG00000011129;ENSSSCG00000013181;ENSSSCG00000016032;ENSSSCG00000038404;ENSSSCG00000039674
GO:0019888	Molecular Function	protein phosphatase regulator activity	6	46	0.00110648	0.0879648	ENSSSCG00000002474;ENSSSCG00000005672;ENSSSCG00000013016;ENSSSCG00000015701;ENSSSCG00000025768;ENSSSCG00000037999
GO:0048519	Biological Process	negative regulation of biological process	134	3512	2.75882e-06	0.0071058	ENSSSCG00000000443;ENSSSCG00000000795;ENSSSCG00000000875;ENSSSCG00000000999;ENSSSCG00000001488;ENSSSCG00000001710;ENSSSCG00000002474;ENSSSCG00000002762;ENSSSCG00000002822;ENSSSCG00000003108;ENSSSCG00000003333;ENSSSCG00000003789;ENSSSCG00000003867;ENSSSCG00000004081;ENSSSCG00000004561;ENSSSCG00000004622;ENSSSCG00000004663;ENSSSCG00000004719;ENSSSCG00000004751;ENSSSCG00000004823;ENSSSCG00000004826;…
GO:0048523	Biological Process	negative regulation of cellular process	123	3157	3.12755e-06	0.0071058	ENSSSCG00000000443;ENSSSCG00000000795;ENSSSCG00000000875;ENSSSCG00000000999;ENSSSCG00000001488;ENSSSCG00000001710;ENSSSCG00000002474;ENSSSCG00000002762;ENSSSCG00000002822;ENSSSCG00000003108;ENSSSCG00000003333;ENSSSCG00000003789;ENSSSCG00000003867;ENSSSCG00000004081;ENSSSCG00000004561;ENSSSCG00000004663;ENSSSCG00000004719;ENSSSCG00000004751;ENSSSCG00000004823;ENSSSCG00000004826;ENSSSCG00000004890;…
GO:0032269	Biological Process	negative regulation of cellular protein metabolic process	36	637	2.01232e-05	0.0304799	ENSSSCG00000000999;ENSSSCG00000002474;ENSSSCG00000004823;ENSSSCG00000004890;ENSSSCG00000005437;ENSSSCG00000005672;ENSSSCG00000009338;ENSSSCG00000009692;ENSSSCG00000010317;ENSSSCG00000010997;ENSSSCG00000011743;ENSSSCG00000013181;ENSSSCG00000013746;ENSSSCG00000014016;ENSSSCG00000015701;ENSSSCG00000016032;ENSSSCG00000022361;ENSSSCG00000022635;ENSSSCG00000022864;ENSSSCG00000025796;ENSSSCG00000026731;…
GO:0051248	Biological Process	negative regulation of protein metabolic process	36	676	6.94775e-05	0.0732584	ENSSSCG00000000999;ENSSSCG00000002474;ENSSSCG00000004823;ENSSSCG00000004890;ENSSSCG00000005437;ENSSSCG00000005672;ENSSSCG00000009338;ENSSSCG00000009692;ENSSSCG00000010317;ENSSSCG00000010997;ENSSSCG00000011743;ENSSSCG00000013181;ENSSSCG00000013746;ENSSSCG00000014016;ENSSSCG00000015701;ENSSSCG00000016032;ENSSSCG00000022361;ENSSSCG00000022635;ENSSSCG00000022864;ENSSSCG00000025796;ENSSSCG00000026731;…
GO:1904018	Biological Process	positive regulation of vasculature development	12	121	9.81959e-05	0.0732584	ENSSSCG00000003789;ENSSSCG00000003819;ENSSSCG00000005437;ENSSSCG00000008953;ENSSSCG00000013260;ENSSSCG00000013408;ENSSSCG00000013551;ENSSSCG00000016925;ENSSSCG00000017389;ENSSSCG00000022804;ENSSSCG00000033674;ENSSSCG00000035790
GO:0044092	Biological Process	negative regulation of molecular function	34	638	0.000109536	0.0732584	ENSSSCG00000002474;ENSSSCG00000002762;ENSSSCG00000003819;ENSSSCG00000004622;ENSSSCG00000004751;ENSSSCG00000004890;ENSSSCG00000005437;ENSSSCG00000005672;ENSSSCG00000006105;ENSSSCG00000006781;ENSSSCG00000009692;ENSSSCG00000009962;ENSSSCG00000010529;ENSSSCG00000010997;ENSSSCG00000015701;ENSSSCG00000016032;ENSSSCG00000023618;ENSSSCG00000025768;ENSSSCG00000025796;ENSSSCG00000026731;ENSSSCG00000028056;…
GO:0061061	Biological Process	muscle structure development	24	385	0.000116218	0.0732584	ENSSSCG00000000443;ENSSSCG00000003789;ENSSSCG00000006187;ENSSSCG00000007043;ENSSSCG00000009629;ENSSSCG00000010317;ENSSSCG00000010476;ENSSSCG00000013408;ENSSSCG00000014310;ENSSSCG00000015982;ENSSSCG00000016141;ENSSSCG00000016975;ENSSSCG00000017389;ENSSSCG00000017604;ENSSSCG00000025238;ENSSSCG00000028552;ENSSSCG00000028840;ENSSSCG00000029838;ENSSSCG00000034491;ENSSSCG00000035598;ENSSSCG00000035790;…
GO:0009892	Biological Process	negative regulation of metabolic process	76	1876	0.000128976	0.0732584	ENSSSCG00000000999;ENSSSCG00000001488;ENSSSCG00000001710;ENSSSCG00000002474;ENSSSCG00000002762;ENSSSCG00000003108;ENSSSCG00000003333;ENSSSCG00000004561;ENSSSCG00000004719;ENSSSCG00000004751;ENSSSCG00000004823;ENSSSCG00000004826;ENSSSCG00000004890;ENSSSCG00000005437;ENSSSCG00000005672;ENSSSCG00000006168;ENSSSCG00000006187;ENSSSCG00000008953;ENSSSCG00000009051;ENSSSCG00000009338;ENSSSCG00000009692;…
GO:0051346	Biological Process	negative regulation of hydrolase activity	16	208	0.000156907	0.0792206	ENSSSCG00000002474;ENSSSCG00000002762;ENSSSCG00000003819;ENSSSCG00000004751;ENSSSCG00000004890;ENSSSCG00000005437;ENSSSCG00000005672;ENSSSCG00000010997;ENSSSCG00000015701;ENSSSCG00000016032;ENSSSCG00000025796;ENSSSCG00000031866;ENSSSCG00000037029;ENSSSCG00000037999;ENSSSCG00000038404;ENSSSCG00000039674
GO:0045766	Biological Process	positive regulation of angiogenesis	11	111	0.000191725	0.0849476	ENSSSCG00000003819;ENSSSCG00000005437;ENSSSCG00000008953;ENSSSCG00000013260;ENSSSCG00000013408;ENSSSCG00000013551;ENSSSCG00000016925;ENSSSCG00000017389;ENSSSCG00000022804;ENSSSCG00000033674;ENSSSCG00000035790

## Sheet: Table S6B
GO ID	class	Description	out (1015)	All (14699)	pvalue	p.adjust	Genes
GO:0005488	Molecular Function	binding	798	10434	7.10924e-09	9.70412e-06	ENSSSCG00000000028;ENSSSCG00000000064;ENSSSCG00000000077;ENSSSCG00000000103;ENSSSCG00000000133;ENSSSCG00000000190;ENSSSCG00000000194;ENSSSCG00000000207;ENSSSCG00000000234;ENSSSCG00000000258;ENSSSCG00000000271;ENSSSCG00000000288;ENSSSCG00000000292;ENSSSCG00000000379;ENSSSCG00000000443;ENSSSCG00000000483;ENSSSCG00000000500;ENSSSCG00000000521;ENSSSCG00000000530;ENSSSCG00000000549;ENSSSCG00000000647;…
GO:0042802	Molecular Function	identical protein binding	135	1389	2.07198e-05	0.0141412	ENSSSCG00000000077;ENSSSCG00000000103;ENSSSCG00000000647;ENSSSCG00000000902;ENSSSCG00000000926;ENSSSCG00000001068;ENSSSCG00000001204;ENSSSCG00000001841;ENSSSCG00000002440;ENSSSCG00000002444;ENSSSCG00000002525;ENSSSCG00000002762;ENSSSCG00000002822;ENSSSCG00000003068;ENSSSCG00000003098;ENSSSCG00000003342;ENSSSCG00000003383;ENSSSCG00000003482;ENSSSCG00000003789;ENSSSCG00000004160;ENSSSCG00000004454;…
GO:0043167	Molecular Function	ion binding	302	3646	0.00011561	0.0526025	ENSSSCG00000000028;ENSSSCG00000000064;ENSSSCG00000000103;ENSSSCG00000000190;ENSSSCG00000000194;ENSSSCG00000000207;ENSSSCG00000000258;ENSSSCG00000000271;ENSSSCG00000000292;ENSSSCG00000000521;ENSSSCG00000000530;ENSSSCG00000000795;ENSSSCG00000000875;ENSSSCG00000000891;ENSSSCG00000000902;ENSSSCG00000000981;ENSSSCG00000001002;ENSSSCG00000001476;ENSSSCG00000001488;ENSSSCG00000001680;ENSSSCG00000001710;…
GO:0003824	Molecular Function	catalytic activity	374	4773	0.0012463	0.305248	ENSSSCG00000000064;ENSSSCG00000000077;ENSSSCG00000000103;ENSSSCG00000000133;ENSSSCG00000000190;ENSSSCG00000000194;ENSSSCG00000000271;ENSSSCG00000000419;ENSSSCG00000000462;ENSSSCG00000000530;ENSSSCG00000000743;ENSSSCG00000000795;ENSSSCG00000000816;ENSSSCG00000000848;ENSSSCG00000000891;ENSSSCG00000000905;ENSSSCG00000000998;ENSSSCG00000000999;ENSSSCG00000001002;ENSSSCG00000001099;ENSSSCG00000001476;…
GO:0005509	Molecular Function	calcium ion binding	58	565	0.00151488	0.305248	ENSSSCG00000000028;ENSSSCG00000000207;ENSSSCG00000000981;ENSSSCG00000002430;ENSSSCG00000002444;ENSSSCG00000003410;ENSSSCG00000003482;ENSSSCG00000003726;ENSSSCG00000004244;ENSSSCG00000004578;ENSSSCG00000005030;ENSSSCG00000005229;ENSSSCG00000005305;ENSSSCG00000006197;ENSSSCG00000006579;ENSSSCG00000007291;ENSSSCG00000007391;ENSSSCG00000007439;ENSSSCG00000007839;ENSSSCG00000008072;ENSSSCG00000008312;…
GO:0046983	Molecular Function	protein dimerization activity	76	787	0.00172032	0.305248	ENSSSCG00000000902;ENSSSCG00000001848;ENSSSCG00000002444;ENSSSCG00000002762;ENSSSCG00000003108;ENSSSCG00000004160;ENSSSCG00000004520;ENSSSCG00000004535;ENSSSCG00000004687;ENSSSCG00000005015;ENSSSCG00000005672;ENSSSCG00000005917;ENSSSCG00000005933;ENSSSCG00000006187;ENSSSCG00000007030;ENSSSCG00000007189;ENSSSCG00000007710;ENSSSCG00000007737;ENSSSCG00000007748;ENSSSCG00000008581;ENSSSCG00000008980;…
GO:0097367	Molecular Function	carbohydrate derivative binding	143	1645	0.00185527	0.305248	ENSSSCG00000000103;ENSSSCG00000000190;ENSSSCG00000000194;ENSSSCG00000000271;ENSSSCG00000000530;ENSSSCG00000001002;ENSSSCG00000001488;ENSSSCG00000001680;ENSSSCG00000001710;ENSSSCG00000001869;ENSSSCG00000002266;ENSSSCG00000002815;ENSSSCG00000002902;ENSSSCG00000003098;ENSSSCG00000003204;ENSSSCG00000003573;ENSSSCG00000003928;ENSSSCG00000004120;ENSSSCG00000004192;ENSSSCG00000004336;ENSSSCG00000004367;…
GO:0035639	Molecular Function	purine ribonucleoside triphosphate binding	125	1419	0.00229009	0.305248	ENSSSCG00000000103;ENSSSCG00000000190;ENSSSCG00000000194;ENSSSCG00000000271;ENSSSCG00000000530;ENSSSCG00000001002;ENSSSCG00000001488;ENSSSCG00000001680;ENSSSCG00000001710;ENSSSCG00000001869;ENSSSCG00000002266;ENSSSCG00000002902;ENSSSCG00000003098;ENSSSCG00000003204;ENSSSCG00000003573;ENSSSCG00000003928;ENSSSCG00000004120;ENSSSCG00000004336;ENSSSCG00000004511;ENSSSCG00000004520;ENSSSCG00000004758;…
GO:0005515	Molecular Function	protein binding	509	6738	0.00241507	0.305248	ENSSSCG00000000077;ENSSSCG00000000103;ENSSSCG00000000190;ENSSSCG00000000234;ENSSSCG00000000258;ENSSSCG00000000443;ENSSSCG00000000483;ENSSSCG00000000500;ENSSSCG00000000530;ENSSSCG00000000549;ENSSSCG00000000647;ENSSSCG00000000743;ENSSSCG00000000902;ENSSSCG00000000907;ENSSSCG00000000915;ENSSSCG00000000926;ENSSSCG00000000997;ENSSSCG00000000999;ENSSSCG00000001068;ENSSSCG00000001204;ENSSSCG00000001505;…
GO:0032553	Molecular Function	ribonucleotide binding	128	1466	0.00278209	0.305248	ENSSSCG00000000103;ENSSSCG00000000190;ENSSSCG00000000194;ENSSSCG00000000271;ENSSSCG00000000530;ENSSSCG00000001002;ENSSSCG00000001488;ENSSSCG00000001680;ENSSSCG00000001710;ENSSSCG00000001869;ENSSSCG00000002266;ENSSSCG00000002902;ENSSSCG00000003098;ENSSSCG00000003204;ENSSSCG00000003573;ENSSSCG00000003928;ENSSSCG00000004120;ENSSSCG00000004336;ENSSSCG00000004367;ENSSSCG00000004511;ENSSSCG00000004520;…
GO:0048519	Biological Process	negative regulation of biological process	312	3512	3.33699e-07	0.00223078	ENSSSCG00000000258;ENSSSCG00000000295;ENSSSCG00000000365;ENSSSCG00000000443;ENSSSCG00000000483;ENSSSCG00000000795;ENSSSCG00000000875;ENSSSCG00000000902;ENSSSCG00000000915;ENSSSCG00000000999;ENSSSCG00000001477;ENSSSCG00000001488;ENSSSCG00000001498;ENSSSCG00000001505;ENSSSCG00000001561;ENSSSCG00000001710;ENSSSCG00000001882;ENSSSCG00000002440;ENSSSCG00000002456;ENSSSCG00000002525;ENSSSCG00000002544;…
GO:0048518	Biological Process	positive regulation of biological process	349	4080	2.28882e-06	0.0076504	ENSSSCG00000000258;ENSSSCG00000000292;ENSSSCG00000000295;ENSSSCG00000000443;ENSSSCG00000000521;ENSSSCG00000000795;ENSSSCG00000000816;ENSSSCG00000000867;ENSSSCG00000000875;ENSSSCG00000000902;ENSSSCG00000000915;ENSSSCG00000000926;ENSSSCG00000000997;ENSSSCG00000001498;ENSSSCG00000001710;ENSSSCG00000002525;ENSSSCG00000002640;ENSSSCG00000002762;ENSSSCG00000002805;ENSSSCG00000002815;ENSSSCG00000002822;…
GO:0065008	Biological Process	regulation of biological quality	224	2479	9.57556e-06	0.0213375	ENSSSCG00000000234;ENSSSCG00000000292;ENSSSCG00000000295;ENSSSCG00000000483;ENSSSCG00000000875;ENSSSCG00000000915;ENSSSCG00000000997;ENSSSCG00000001476;ENSSSCG00000001488;ENSSSCG00000001841;ENSSSCG00000001916;ENSSSCG00000002440;ENSSSCG00000002640;ENSSSCG00000002762;ENSSSCG00000002805;ENSSSCG00000002815;ENSSSCG00000002838;ENSSSCG00000003192;ENSSSCG00000003212;ENSSSCG00000003333;ENSSSCG00000003342;…
GO:0042981	Biological Process	regulation of apoptotic process	99	941	1.88646e-05	0.0249879	ENSSSCG00000000258;ENSSSCG00000000521;ENSSSCG00000000795;ENSSSCG00000000816;ENSSSCG00000000875;ENSSSCG00000001488;ENSSSCG00000002525;ENSSSCG00000003201;ENSSSCG00000003789;ENSSSCG00000003867;ENSSSCG00000003877;ENSSSCG00000003928;ENSSSCG00000004142;ENSSSCG00000004336;ENSSSCG00000004826;ENSSSCG00000005437;ENSSSCG00000005511;ENSSSCG00000005601;ENSSSCG00000005672;ENSSSCG00000006731;ENSSSCG00000007338;…
GO:0048522	Biological Process	positive regulation of cellular process	304	3573	2.47139e-05	0.0249879	ENSSSCG00000000258;ENSSSCG00000000292;ENSSSCG00000000295;ENSSSCG00000000443;ENSSSCG00000000521;ENSSSCG00000000795;ENSSSCG00000000816;ENSSSCG00000000867;ENSSSCG00000000875;ENSSSCG00000000902;ENSSSCG00000000915;ENSSSCG00000000926;ENSSSCG00000000997;ENSSSCG00000001498;ENSSSCG00000001710;ENSSSCG00000002640;ENSSSCG00000002762;ENSSSCG00000002805;ENSSSCG00000002815;ENSSSCG00000002822;ENSSSCG00000002838;…
GO:0043067	Biological Process	regulation of programmed cell death	100	960	2.56385e-05	0.0249879	ENSSSCG00000000258;ENSSSCG00000000521;ENSSSCG00000000795;ENSSSCG00000000816;ENSSSCG00000000875;ENSSSCG00000001488;ENSSSCG00000002525;ENSSSCG00000003201;ENSSSCG00000003789;ENSSSCG00000003867;ENSSSCG00000003877;ENSSSCG00000003928;ENSSSCG00000004142;ENSSSCG00000004336;ENSSSCG00000004826;ENSSSCG00000005437;ENSSSCG00000005511;ENSSSCG00000005601;ENSSSCG00000005672;ENSSSCG00000006731;ENSSSCG00000007338;…
GO:0006915	Biological Process	apoptotic process	113	1119	2.94379e-05	0.0249879	ENSSSCG00000000258;ENSSSCG00000000292;ENSSSCG00000000521;ENSSSCG00000000795;ENSSSCG00000000816;ENSSSCG00000000875;ENSSSCG00000001488;ENSSSCG00000002525;ENSSSCG00000002544;ENSSSCG00000003201;ENSSSCG00000003789;ENSSSCG00000003867;ENSSSCG00000003877;ENSSSCG00000003928;ENSSSCG00000004142;ENSSSCG00000004336;ENSSSCG00000004826;ENSSSCG00000005437;ENSSSCG00000005511;ENSSSCG00000005601;ENSSSCG00000005672;…
GO:0048523	Biological Process	negative regulation of cellular process	272	3157	3.27523e-05	0.0249879	ENSSSCG00000000258;ENSSSCG00000000365;ENSSSCG00000000443;ENSSSCG00000000483;ENSSSCG00000000795;ENSSSCG00000000875;ENSSSCG00000000902;ENSSSCG00000000915;ENSSSCG00000000999;ENSSSCG00000001477;ENSSSCG00000001488;ENSSSCG00000001498;ENSSSCG00000001505;ENSSSCG00000001561;ENSSSCG00000001710;ENSSSCG00000001882;ENSSSCG00000002440;ENSSSCG00000002456;ENSSSCG00000002544;ENSSSCG00000002762;ENSSSCG00000002815;…
GO:0008152	Biological Process	metabolic process	648	8435	3.36412e-05	0.0249879	ENSSSCG00000000064;ENSSSCG00000000077;ENSSSCG00000000103;ENSSSCG00000000258;ENSSSCG00000000271;ENSSSCG00000000292;ENSSSCG00000000295;ENSSSCG00000000365;ENSSSCG00000000419;ENSSSCG00000000443;ENSSSCG00000000462;ENSSSCG00000000521;ENSSSCG00000000743;ENSSSCG00000000795;ENSSSCG00000000816;ENSSSCG00000000867;ENSSSCG00000000875;ENSSSCG00000000891;ENSSSCG00000000902;ENSSSCG00000000915;ENSSSCG00000000926;…
GO:0048583	Biological Process	regulation of response to stimulus	228	2600	5.97538e-05	0.0364261	ENSSSCG00000000295;ENSSSCG00000000443;ENSSSCG00000000795;ENSSSCG00000000875;ENSSSCG00000000902;ENSSSCG00000000915;ENSSSCG00000001498;ENSSSCG00000001710;ENSSSCG00000002440;ENSSSCG00000002525;ENSSSCG00000002762;ENSSSCG00000002815;ENSSSCG00000002822;ENSSSCG00000002838;ENSSSCG00000003137;ENSSSCG00000003192;ENSSSCG00000003204;ENSSSCG00000003333;ENSSSCG00000003342;ENSSSCG00000003410;ENSSSCG00000003431;…

## Sheet: Table S6C
GO ID	class	Description	out (257)	All (14699)	pvalue	p.adjust	Genes
GO:0047023	Molecular Function	androsterone dehydrogenase activity	2	2	0.000304528	0.107498	ENSSSCG00000000419;ENSSSCG00000027854
GO:0047044	Molecular Function	androstan-3-alpha,17-beta-diol dehydrogenase activity	2	2	0.000304528	0.107498	ENSSSCG00000000419;ENSSSCG00000027854
GO:0004065	Molecular Function	arylsulfatase activity	2	3	0.000903016	0.21251	ENSSSCG00000006197;ENSSSCG00000017261
GO:0047035	Molecular Function	testosterone dehydrogenase (NAD+) activity	2	4	0.00178517	0.227337	ENSSSCG00000001476;ENSSSCG00000027854
GO:0001618	Molecular Function	virus receptor activity	3	15	0.00205715	0.227337	ENSSSCG00000011979;ENSSSCG00000015894;ENSSSCG00000035634
GO:0104005	Molecular Function	hijacked molecular function	3	15	0.00205715	0.227337	ENSSSCG00000011979;ENSSSCG00000015894;ENSSSCG00000035634
GO:0016641	Molecular Function	oxidoreductase activity, acting on the CH-NH2 group of donors, oxygen as acceptor	3	16	0.00249938	0.227337	ENSSSCG00000003192;ENSSSCG00000006862;ENSSSCG00000037487
GO:0008131	Molecular Function	primary amine oxidase activity	2	5	0.00294097	0.227337	ENSSSCG00000006862;ENSSSCG00000037487
GO:0033764	Molecular Function	steroid dehydrogenase activity, acting on the CH-OH group of donors, NAD or NADP as acceptor	3	17	0.00299605	0.227337	ENSSSCG00000000419;ENSSSCG00000001476;ENSSSCG00000027854
GO:0016229	Molecular Function	steroid dehydrogenase activity	3	19	0.00416074	0.227337	ENSSSCG00000000419;ENSSSCG00000001476;ENSSSCG00000027854
GO:1903524	Biological Process	positive regulation of blood circulation	6	31	1.58006e-05	0.033406	ENSSSCG00000003431;ENSSSCG00000005222;ENSSSCG00000010647;ENSSSCG00000011576;ENSSSCG00000013408;ENSSSCG00000016634
GO:0048519	Biological Process	negative regulation of biological process	93	3512	1.71445e-05	0.033406	ENSSSCG00000000365;ENSSSCG00000001097;ENSSSCG00000001425;ENSSSCG00000001505;ENSSSCG00000001561;ENSSSCG00000002456;ENSSSCG00000002474;ENSSSCG00000002525;ENSSSCG00000002546;ENSSSCG00000002752;ENSSSCG00000003192;ENSSSCG00000003201;ENSSSCG00000003431;ENSSSCG00000003805;ENSSSCG00000004142;ENSSSCG00000004332;ENSSSCG00000004578;ENSSSCG00000004687;ENSSSCG00000004751;ENSSSCG00000004929;ENSSSCG00000005222;…
GO:0000070	Biological Process	mitotic sister chromatid segregation	10	113	3.53292e-05	0.0393914	ENSSSCG00000000217;ENSSSCG00000002546;ENSSSCG00000013008;ENSSSCG00000013837;ENSSSCG00000015851;ENSSSCG00000017471;ENSSSCG00000022192;ENSSSCG00000027984;ENSSSCG00000029509;ENSSSCG00000034522
GO:0006950	Biological Process	response to stress	66	2292	4.04326e-05	0.0393914	ENSSSCG00000000722;ENSSSCG00000001837;ENSSSCG00000002456;ENSSSCG00000002525;ENSSSCG00000002546;ENSSSCG00000003431;ENSSSCG00000003580;ENSSSCG00000004142;ENSSSCG00000004244;ENSSSCG00000004554;ENSSSCG00000004578;ENSSSCG00000004687;ENSSSCG00000004929;ENSSSCG00000005222;ENSSSCG00000005917;ENSSSCG00000006175;ENSSSCG00000007805;ENSSSCG00000008359;ENSSSCG00000008959;ENSSSCG00000009051;ENSSSCG00000009558;…
GO:0071704	Biological Process	organic substance metabolic process	174	7997	6.5634e-05	0.0442691	ENSSSCG00000000159;ENSSSCG00000000365;ENSSSCG00000000419;ENSSSCG00000000722;ENSSSCG00000001002;ENSSSCG00000001425;ENSSSCG00000001476;ENSSSCG00000001505;ENSSSCG00000001561;ENSSSCG00000001692;ENSSSCG00000001837;ENSSSCG00000002474;ENSSSCG00000002525;ENSSSCG00000002546;ENSSSCG00000002680;ENSSSCG00000002752;ENSSSCG00000002854;ENSSSCG00000003192;ENSSSCG00000003201;ENSSSCG00000003338;ENSSSCG00000003431;…
GO:0044092	Biological Process	negative regulation of molecular function	26	638	8.22253e-05	0.0442691	ENSSSCG00000001097;ENSSSCG00000002474;ENSSSCG00000002525;ENSSSCG00000003431;ENSSSCG00000004578;ENSSSCG00000004687;ENSSSCG00000004751;ENSSSCG00000005902;ENSSSCG00000006105;ENSSSCG00000010529;ENSSSCG00000010997;ENSSSCG00000012795;ENSSSCG00000013270;ENSSSCG00000015368;ENSSSCG00000015851;ENSSSCG00000016027;ENSSSCG00000016032;ENSSSCG00000016634;ENSSSCG00000025221;ENSSSCG00000029323;ENSSSCG00000030451;…
GO:0008152	Biological Process	metabolic process	181	8435	8.48455e-05	0.0442691	ENSSSCG00000000159;ENSSSCG00000000365;ENSSSCG00000000419;ENSSSCG00000000722;ENSSSCG00000001002;ENSSSCG00000001425;ENSSSCG00000001476;ENSSSCG00000001505;ENSSSCG00000001561;ENSSSCG00000001692;ENSSSCG00000001837;ENSSSCG00000002474;ENSSSCG00000002525;ENSSSCG00000002546;ENSSSCG00000002680;ENSSSCG00000002707;ENSSSCG00000002752;ENSSSCG00000002854;ENSSSCG00000003192;ENSSSCG00000003201;ENSSSCG00000003338;…
GO:0051983	Biological Process	regulation of chromosome segregation	8	80	9.08783e-05	0.0442691	ENSSSCG00000000217;ENSSSCG00000002546;ENSSSCG00000013008;ENSSSCG00000015851;ENSSSCG00000017471;ENSSSCG00000027984;ENSSSCG00000034522;ENSSSCG00000035634
GO:1903071	Biological Process	positive regulation of ER-associated ubiquitin-dependent protein catabolic process	3	6	0.000109317	0.0458772	ENSSSCG00000016634;ENSSSCG00000035264;ENSSSCG00000040663
GO:0010460	Biological Process	positive regulation of heart rate	4	15	0.000117724	0.0458772	ENSSSCG00000003431;ENSSSCG00000005222;ENSSSCG00000010647;ENSSSCG00000013408
