# Supplementary material for: Integrated analysis of lncRNA and mRNA for the apoptosis of porcine ovarian granulosa cells after polyphenol resveratrol treatment
Source: Front Vet Sci. 2023 Jan 10;9:1065001. doi: 10.3389/fvets.2022.1065001 (PMC9872129; doi:10.3389/fvets.2022.1065001)
Supplement: Supplementary file 7 [file Table_7.XLSX]

## Sheet: Table S7A
KEGG_A_class	KEGG_B_class	Pathway	out (215)	All (8756)	Pvalue	Qvalue	Pathway ID	Genes	K_IDs
Metabolism	Amino acid metabolism	Glycine, serine and threonine metabolism	6	42	0.000512177	0.147507	ko00260	ENSSSCG00000003789;ENSSSCG00000007748;ENSSSCG00000023142;ENSSSCG00000029945;ENSSSCG00000033214;ENSSSCG00000037487	K01758+K01079+K00542+K00639+K00552+K00276
Metabolism	Energy metabolism	Sulfur metabolism	3	10	0.00154208	0.18375	ko00920	ENSSSCG00000000133;ENSSSCG00000004666;ENSSSCG00000038190	K01011+K22470+K01011
Human Diseases	Cancers	MicroRNAs in cancer	11	160	0.00191406	0.18375	ko05206	ENSSSCG00000005494;ENSSSCG00000011407;ENSSSCG00000013008;ENSSSCG00000015390;ENSSSCG00000028840;ENSSSCG00000031866;ENSSSCG00000032456;ENSSSCG00000033674;ENSSSCG00000035073;ENSSSCG00000038694;ENSSSCG00000040682	K06252+K09850+K17390+K05658+K11430+K16866+K05658+K19662+K05658+K10151+K04371
Environmental Information Processing	Signaling molecules and interaction	Viral protein interaction with cytokine and cytokine receptor	7	81	0.0036436	0.262339	ko04061	ENSSSCG00000008953;ENSSSCG00000008957;ENSSSCG00000008978;ENSSSCG00000014310;ENSSSCG00000016254;ENSSSCG00000034973;ENSSSCG00000040648	K10030+K05506+K12672+K10033+K14625+K10031+K16596
Metabolism	Amino acid metabolism	Cysteine and methionine metabolism	5	49	0.00675346	0.38487	ko00270	ENSSSCG00000000133;ENSSSCG00000001488;ENSSSCG00000003789;ENSSSCG00000012166;ENSSSCG00000038190	K01011+K11204+K01758+K00802+K01011
Environmental Information Processing	Signal transduction	TNF signaling pathway	8	117	0.00801813	0.38487	ko04668	ENSSSCG00000006862;ENSSSCG00000008957;ENSSSCG00000009051;ENSSSCG00000016254;ENSSSCG00000016690;ENSSSCG00000020705;ENSSSCG00000035598;ENSSSCG00000040682	K06527+K05506+K05433+K14625+K09047+K04415+K16366+K04371
Organismal Systems	Immune system	Chemokine signaling pathway	10	173	0.0101573	0.4179	ko04062	ENSSSCG00000004622;ENSSSCG00000008953;ENSSSCG00000008957;ENSSSCG00000008978;ENSSSCG00000014310;ENSSSCG00000016254;ENSSSCG00000033674;ENSSSCG00000034973;ENSSSCG00000040648;ENSSSCG00000040682	K04539+K10030+K05506+K12672+K10033+K14625+K19662+K10031+K16596+K04371
Environmental Information Processing	Signal transduction	Wnt signaling pathway	9	155	0.0140369	0.487343	ko04310	ENSSSCG00000005946;ENSSSCG00000010529;ENSSSCG00000016780;ENSSSCG00000029838;ENSSSCG00000032094;ENSSSCG00000033674;ENSSSCG00000034230;ENSSSCG00000034491;ENSSSCG00000038694	K22471+K02222+K23491+K02235+K02165+K19662+K03868+K04511+K10151
Human Diseases	Endocrine and metabolic diseases	AGE-RAGE signaling pathway in diabetic complications	7	109	0.0176084	0.487343	ko04933	ENSSSCG00000006862;ENSSSCG00000008953;ENSSSCG00000012572;ENSSSCG00000015326;ENSSSCG00000033674;ENSSSCG00000035598;ENSSSCG00000040682	K06527+K10030+K06237+K06236+K19662+K16366+K04371
Human Diseases	Substance dependence	Alcoholism	9	163	0.0189148	0.487343	ko05034	ENSSSCG00000004622;ENSSSCG00000009815;ENSSSCG00000013333;ENSSSCG00000016690;ENSSSCG00000025768;ENSSSCG00000028031;ENSSSCG00000035473;ENSSSCG00000037019;ENSSSCG00000040682	K04539+K07359+K04355+K09047+K02183+K11418+K11254+K05869+K04371
Genetic Information Processing	Folding, sorting and degradation	Sulfur relay system	2	9	0.019283	0.487343	ko04122	ENSSSCG00000000133;ENSSSCG00000038190	K01011+K01011
Human Diseases	Infectious diseases	Pertussis	9	165	0.0203059	0.487343	ko05133	ENSSSCG00000007754;ENSSSCG00000008953;ENSSSCG00000008957;ENSSSCG00000013181;ENSSSCG00000013551;ENSSSCG00000025768;ENSSSCG00000034980;ENSSSCG00000040682;ENSSSCG00000040811	K06461+K10030+K05506+K04001+K03990+K02183+K10155+K04371+K12799
Human Diseases	Cancers	Pathways in cancer	20	522	0.0315432	0.681816	ko05200	ENSSSCG00000000443;ENSSSCG00000004622;ENSSSCG00000004766;ENSSSCG00000008953;ENSSSCG00000009051;ENSSSCG00000011407;ENSSSCG00000011579;ENSSSCG00000011743;ENSSSCG00000012572;ENSSSCG00000025768;ENSSSCG00000029838;ENSSSCG00000033674;ENSSSCG00000034230;ENSSSCG00000034973;ENSSSCG00000035355;ENSSSCG00000035598;ENSSSCG00000036213;ENSSSCG00000036480;ENSSSCG00000038694;ENSSSCG00000040682	K16797+K04539+K04482+K10030+K05433+K09850+K08530+K04462+K06237+K02183+K02235+K19662+K03868+K10031+K03914+K16366+K18497+K05691+K10151+K04371
Human Diseases	Cancers	Proteoglycans in cancer	10	209	0.0331438	0.681816	ko05205	ENSSSCG00000006088;ENSSSCG00000015326;ENSSSCG00000016809;ENSSSCG00000027801;ENSSSCG00000029838;ENSSSCG00000031866;ENSSSCG00000033674;ENSSSCG00000036213;ENSSSCG00000040403;ENSSSCG00000040682	K16336+K06236+K03685+K06251+K02235+K16866+K19662+K18497+K10164+K04371
Organismal Systems	Digestive system	Protein digestion and absorption	6	101	0.0377251	0.681845	ko04974	ENSSSCG00000004484;ENSSSCG00000005222;ENSSSCG00000012572;ENSSSCG00000015326;ENSSSCG00000029323;ENSSSCG00000029567	K08132+K05612+K06237+K06236+K04897+K05849
Cellular Processes	Transport and catabolism	Lysosome	7	130	0.0408064	0.681845	ko04142	ENSSSCG00000002015;ENSSSCG00000008980;ENSSSCG00000014924;ENSSSCG00000016602;ENSSSCG00000024119;ENSSSCG00000032381;ENSSSCG00000040743	K12391+K12384+K01275+K01197+K12309+K19363+K10089
Metabolism	Carbohydrate metabolism	Fructose and mannose metabolism	3	32	0.0429487	0.681845	ko00051	ENSSSCG00000010253;ENSSSCG00000024219;ENSSSCG00000040608	K00844+K14634+K00011
Organismal Systems	Immune system	Complement and coagulation cascades	8	161	0.0446472	0.681845	ko04610	ENSSSCG00000003410;ENSSSCG00000004890;ENSSSCG00000007754;ENSSSCG00000013181;ENSSSCG00000013551;ENSSSCG00000016032;ENSSSCG00000027801;ENSSSCG00000035355	K03993+K19821+K06461+K04001+K03990+K03909+K06251+K03914
Metabolism	Metabolism of cofactors and vitamins	Thiamine metabolism	2	14	0.0449828	0.681845	ko00730	ENSSSCG00000002504;ENSSSCG00000010166	K00939+K06928
Metabolism	Carbohydrate metabolism	Galactose metabolism	3	34	0.0500168	0.720242	ko00052	ENSSSCG00000010253;ENSSSCG00000024119;ENSSSCG00000040608	K00844+K12309+K00011

## Sheet: Table S7B
KEGG_A_class	KEGG_B_class	Pathway	out (549)	All (8756)	Pvalue	Qvalue	Pathway ID	Genes	K_IDs
Cellular Processes	Cellular community - eukaryotes	Focal adhesion	26	192	0.000155131	0.0507278	ko04510	ENSSSCG00000005015;ENSSSCG00000005494;ENSSSCG00000010440;ENSSSCG00000011867;ENSSSCG00000012572;ENSSSCG00000015326;ENSSSCG00000015375;ENSSSCG00000016009;ENSSSCG00000016027;ENSSSCG00000016244;ENSSSCG00000016245;ENSSSCG00000016634;ENSSSCG00000016635;ENSSSCG00000016885;ENSSSCG00000017268;ENSSSCG00000021203;ENSSSCG00000022080;ENSSSCG00000024960;ENSSSCG00000025306;ENSSSCG00000027801;ENSSSCG00000033674;…	K03099+K06252+K01110+K00907+K06237+K06236+K06591+K06483+K06487+K06237+K06237+K06278+K12958+K06480+K02677+K00922+K04513+K05450+K05733+K06251+K19662+K04503+K10151+K17448+K12959+K04371
Human Diseases	Cancers	MicroRNAs in cancer	22	160	0.000394869	0.064561	ko05206	ENSSSCG00000005015;ENSSSCG00000005494;ENSSSCG00000006531;ENSSSCG00000007030;ENSSSCG00000010440;ENSSSCG00000011407;ENSSSCG00000015390;ENSSSCG00000017024;ENSSSCG00000017268;ENSSSCG00000017366;ENSSSCG00000021203;ENSSSCG00000022080;ENSSSCG00000028840;ENSSSCG00000030957;ENSSSCG00000031866;ENSSSCG00000032456;ENSSSCG00000033674;ENSSSCG00000035073;ENSSSCG00000037900;ENSSSCG00000038694;ENSSSCG00000039314;…	K03099+K06252+K05462+K07209+K01110+K09850+K05658+K10145+K02677+K11406+K00922+K04513+K11430+K02580+K16866+K05658+K19662+K05658+K04503+K10151+K02539+K04371
Environmental Information Processing	Signaling molecules and interaction	ECM-receptor interaction	14	93	0.00184088	0.200656	ko04512	ENSSSCG00000002262;ENSSSCG00000005494;ENSSSCG00000009364;ENSSSCG00000012572;ENSSSCG00000015326;ENSSSCG00000015375;ENSSSCG00000016009;ENSSSCG00000016027;ENSSSCG00000016244;ENSSSCG00000016245;ENSSSCG00000016885;ENSSSCG00000027801;ENSSSCG00000034062;ENSSSCG00000039025	K06258+K06252+K23380+K06237+K06236+K06591+K06483+K06487+K06237+K06237+K06480+K06251+K06258+K23380
Environmental Information Processing	Signal transduction	Phospholipase D signaling pathway	19	155	0.00370949	0.24012	ko04072	ENSSSCG00000004033;ENSSSCG00000005015;ENSSSCG00000005738;ENSSSCG00000009431;ENSSSCG00000011695;ENSSSCG00000014004;ENSSSCG00000016434;ENSSSCG00000017167;ENSSSCG00000017268;ENSSSCG00000021203;ENSSSCG00000022080;ENSSSCG00000022865;ENSSSCG00000024960;ENSSSCG00000025455;ENSSSCG00000027161;ENSSSCG00000035355;ENSSSCG00000035495;ENSSSCG00000039841;ENSSSCG00000040682	K13523+K03099+K08732+K00901+K04166+K01080+K07208+K18441+K02677+K00922+K04513+K04610+K05450+K07835+K00889+K03914+K05461+K17448+K04371
Human Diseases	Infectious diseases	Human papillomavirus infection	33	327	0.00439193	0.24012	ko05165	ENSSSCG00000002525;ENSSSCG00000003342;ENSSSCG00000005015;ENSSSCG00000005494;ENSSSCG00000007030;ENSSSCG00000010440;ENSSSCG00000011103;ENSSSCG00000012077;ENSSSCG00000012375;ENSSSCG00000012572;ENSSSCG00000013016;ENSSSCG00000014904;ENSSSCG00000015326;ENSSSCG00000015375;ENSSSCG00000016009;ENSSSCG00000016027;ENSSSCG00000016244;ENSSSCG00000016245;ENSSSCG00000016434;ENSSSCG00000016690;ENSSSCG00000016885;…	K03174+K02353+K03099+K06252+K07209+K01110+K04237+K14754+K21098+K06237+K11584+K12075+K06236+K06591+K06483+K06487+K06237+K06237+K07208+K09047+K06480+K00922+K06093+K06251+K02235+K02580+K16332+K05130+K09089+K02432+K04503+K10151+K04371
Metabolism	Global and overview maps	Metabolic pathways	115	1466	0.00460849	0.24012	ko01100	ENSSSCG00000000064;ENSSSCG00000000077;ENSSSCG00000000133;ENSSSCG00000000419;ENSSSCG00000000462;ENSSSCG00000000891;ENSSSCG00000000905;ENSSSCG00000001476;ENSSSCG00000001488;ENSSSCG00000001849;ENSSSCG00000002902;ENSSSCG00000002993;ENSSSCG00000003192;ENSSSCG00000003234;ENSSSCG00000003783;ENSSSCG00000003789;ENSSSCG00000003867;ENSSSCG00000003922;ENSSSCG00000004033;ENSSSCG00000004244;ENSSSCG00000004454;…	K01681+K01756+K01011+K11154+K21052+K01254+K11352+K13370+K11204+K11140+K01542+K07411+K03334+K07968+K00976+K01758+K05360+K01599+K13523+K01230+K00029+K00167+K01772+K22470+K00253+K13499+K00314+K01469+K11155+K11265+K00231+K11517+K01079+K03860+K01807+K18826+K01242+K12318+K02434+K01109+K02578+K00901+K00128+K06928+K00844+K01724+K00472+K00164+K01110+K01510+K18123+K00507+K00629+K00286+K04119+K00710+K00854+…
Metabolism	Amino acid metabolism	Arginine and proline metabolism	9	53	0.00520807	0.24012	ko00330	ENSSSCG00000009889;ENSSSCG00000010292;ENSSSCG00000010523;ENSSSCG00000010855;ENSSSCG00000012166;ENSSSCG00000012173;ENSSSCG00000023142;ENSSSCG00000027121;ENSSSCG00000037854	K00128+K00472+K18123+K00286+K00802+K00657+K00542+K01581+K18384
Human Diseases	Cancers	Proteoglycans in cancer	23	209	0.00587451	0.24012	ko05205	ENSSSCG00000000915;ENSSSCG00000005015;ENSSSCG00000006088;ENSSSCG00000012680;ENSSSCG00000015326;ENSSSCG00000016027;ENSSSCG00000016634;ENSSSCG00000016635;ENSSSCG00000016809;ENSSSCG00000017268;ENSSSCG00000021203;ENSSSCG00000022080;ENSSSCG00000023437;ENSSSCG00000025537;ENSSSCG00000027801;ENSSSCG00000029838;ENSSSCG00000031866;ENSSSCG00000033674;ENSSSCG00000036213;ENSSSCG00000036436;ENSSSCG00000037900;…	K04660+K03099+K16336+K08109+K06236+K06487+K06278+K12958+K03685+K02677+K00922+K04513+K04958+K05697+K06251+K02235+K16866+K19662+K18497+K02432+K04503+K12959+K04371
Human Diseases	Cancers	Small cell lung cancer	13	97	0.00727872	0.26446	ko05222	ENSSSCG00000002525;ENSSSCG00000005511;ENSSSCG00000007030;ENSSSCG00000010440;ENSSSCG00000012572;ENSSSCG00000016027;ENSSSCG00000016244;ENSSSCG00000016245;ENSSSCG00000021203;ENSSSCG00000030957;ENSSSCG00000032658;ENSSSCG00000034120;ENSSSCG00000037900	K03174+K03172+K07209+K01110+K06237+K06487+K06237+K06237+K00922+K02580+K09848+K04685+K04503
Environmental Information Processing	Signal transduction	Wnt signaling pathway	18	155	0.00817031	0.267169	ko04310	ENSSSCG00000003342;ENSSSCG00000005946;ENSSSCG00000009004;ENSSSCG00000011495;ENSSSCG00000016780;ENSSSCG00000017268;ENSSSCG00000022080;ENSSSCG00000029838;ENSSSCG00000031302;ENSSSCG00000032094;ENSSSCG00000033674;ENSSSCG00000034230;ENSSSCG00000034491;ENSSSCG00000035299;ENSSSCG00000036436;ENSSSCG00000037263;ENSSSCG00000037900;ENSSSCG00000038694	K02353+K22471+K02176+K04511+K23491+K02677+K04513+K02235+K04496+K02165+K19662+K03868+K04511+K02185+K02432+K04506+K04503+K10151
Environmental Information Processing	Signal transduction	PI3K-Akt signaling pathway	33	350	0.0118894	0.339679	ko04151	ENSSSCG00000004622;ENSSSCG00000005015;ENSSSCG00000005494;ENSSSCG00000006531;ENSSSCG00000007030;ENSSSCG00000010440;ENSSSCG00000012572;ENSSSCG00000013016;ENSSSCG00000013333;ENSSSCG00000015326;ENSSSCG00000015375;ENSSSCG00000016009;ENSSSCG00000016027;ENSSSCG00000016244;ENSSSCG00000016245;ENSSSCG00000016434;ENSSSCG00000016690;ENSSSCG00000016885;ENSSSCG00000017268;ENSSSCG00000021203;ENSSSCG00000024960;…	K04539+K03099+K06252+K05462+K07209+K01110+K06237+K11584+K04355+K06236+K06591+K06483+K06487+K06237+K06237+K07208+K09047+K06480+K02677+K00922+K05450+K06251+K02580+K16332+K05130+K03914+K05461+K18497+K04503+K10151+K02539+K05439+K04371
Organismal Systems	Development	Dorso-ventral axis formation	5	23	0.0124653	0.339679	ko04320	ENSSSCG00000001561;ENSSSCG00000005015;ENSSSCG00000030228;ENSSSCG00000038556;ENSSSCG00000040682	K03211+K03099+K02156+K02184+K04371
Metabolism	Metabolism of other amino acids	Glutathione metabolism	8	53	0.0165325	0.349683	ko00480	ENSSSCG00000001488;ENSSSCG00000001849;ENSSSCG00000003867;ENSSSCG00000005911;ENSSSCG00000012166;ENSSSCG00000027121;ENSSSCG00000036139;ENSSSCG00000037549	K11204+K11140+K05360+K01469+K00802+K01581+K10808+K11205
Human Diseases	Cancers	Choline metabolism in cancer	12	97	0.0177387	0.349683	ko05231	ENSSSCG00000005015;ENSSSCG00000005738;ENSSSCG00000007043;ENSSSCG00000009431;ENSSSCG00000014004;ENSSSCG00000016434;ENSSSCG00000017268;ENSSSCG00000021203;ENSSSCG00000024960;ENSSSCG00000027161;ENSSSCG00000033674;ENSSSCG00000040682	K03099+K08732+K18695+K00901+K01080+K07208+K02677+K00922+K05450+K00889+K19662+K04371
Human Diseases	Endocrine and metabolic diseases	AGE-RAGE signaling pathway in diabetic complications	13	109	0.0184743	0.349683	ko04933	ENSSSCG00000011695;ENSSSCG00000012572;ENSSSCG00000014927;ENSSSCG00000015326;ENSSSCG00000016244;ENSSSCG00000016245;ENSSSCG00000017268;ENSSSCG00000021203;ENSSSCG00000030957;ENSSSCG00000033674;ENSSSCG00000035598;ENSSSCG00000037900;ENSSSCG00000040682	K04166+K06237+K21423+K06236+K06237+K06237+K02677+K00922+K02580+K19662+K16366+K04503+K04371
Genetic Information Processing	Replication and repair	Nucleotide excision repair	7	44	0.0185569	0.349683	ko03420	ENSSSCG00000009854;ENSSSCG00000010391;ENSSSCG00000012757;ENSSSCG00000016753;ENSSSCG00000023886;ENSSSCG00000034230;ENSSSCG00000038307	K10756+K10841+K10840+K02328+K10740+K03868+K03506
Cellular Processes	Cellular community - eukaryotes	Gap junction	11	87	0.0195407	0.349683	ko04540	ENSSSCG00000000190;ENSSSCG00000000194;ENSSSCG00000004854;ENSSSCG00000005015;ENSSSCG00000008866;ENSSSCG00000010647;ENSSSCG00000017268;ENSSSCG00000023437;ENSSSCG00000024960;ENSSSCG00000033674;ENSSSCG00000040682	K07374+K07374+K05701+K03099+K12318+K04141+K02677+K04958+K05450+K19662+K04371
Metabolism	Energy metabolism	Sulfur metabolism	3	10	0.0211127	0.349683	ko00920	ENSSSCG00000000133;ENSSSCG00000004666;ENSSSCG00000038190	K01011+K22470+K01011
Cellular Processes	Transport and catabolism	Endocytosis	24	247	0.0212132	0.349683	ko04144	ENSSSCG00000003807;ENSSSCG00000003983;ENSSSCG00000007625;ENSSSCG00000009956;ENSSSCG00000010672;ENSSSCG00000011103;ENSSSCG00000013508;ENSSSCG00000016185;ENSSSCG00000016634;ENSSSCG00000016635;ENSSSCG00000017167;ENSSSCG00000017747;ENSSSCG00000021461;ENSSSCG00000022080;ENSSSCG00000023376;ENSSSCG00000025610;ENSSSCG00000027161;ENSSSCG00000028108;ENSSSCG00000029160;ENSSSCG00000033358;ENSSSCG00000033876;…	K09526+K12486+K05757+K00910+K12484+K04237+K11247+K05758+K06278+K12958+K18441+K12485+K12188+K04513+K06093+K12491+K00889+K12488+K03283+K12185+K07876+K07891+K04189+K12959
Human Diseases	Cancers	Glioma	10	77	0.0213873	0.349683	ko05214	ENSSSCG00000005015;ENSSSCG00000010440;ENSSSCG00000017268;ENSSSCG00000021203;ENSSSCG00000025768;ENSSSCG00000033674;ENSSSCG00000037019;ENSSSCG00000037900;ENSSSCG00000039841;ENSSSCG00000040682	K03099+K01110+K02677+K00922+K02183+K19662+K05869+K04503+K17448+K04371

## Sheet: Table S7C
KEGG_A_class	KEGG_B_class	Pathway	out (141)	All (8756)	Pvalue	Qvalue	Pathway ID	Genes	K_IDs
Cellular Processes	Cellular community - eukaryotes	Focal adhesion	9	192	0.0037771	0.337332	ko04510	ENSSSCG00000016027;ENSSSCG00000016244;ENSSSCG00000016245;ENSSSCG00000016634;ENSSSCG00000016635;ENSSSCG00000016885;ENSSSCG00000017268;ENSSSCG00000024960;ENSSSCG00000039841	K06487+K06237+K06237+K06278+K12958+K06480+K02677+K05450+K17448
Organismal Systems	Endocrine system	Relaxin signaling pathway	7	132	0.00535888	0.337332	ko04926	ENSSSCG00000005216;ENSSSCG00000009336;ENSSSCG00000009477;ENSSSCG00000016244;ENSSSCG00000016245;ENSSSCG00000017268;ENSSSCG00000039841	K21998+K04307+K04198+K06237+K06237+K02677+K17448
Organismal Systems	Digestive system	Protein digestion and absorption	6	101	0.00568089	0.337332	ko04974	ENSSSCG00000005222;ENSSSCG00000015894;ENSSSCG00000016244;ENSSSCG00000016245;ENSSSCG00000024933;ENSSSCG00000029323	K05612+K01278+K06237+K06237+K14209+K04897
Organismal Systems	Development	Dorso-ventral axis formation	3	23	0.0057175	0.337332	ko04320	ENSSSCG00000001561;ENSSSCG00000010468;ENSSSCG00000038556	K03211+K02602+K02184
Organismal Systems	Endocrine system	Thyroid hormone signaling pathway	6	115	0.0105129	0.445529	ko04919	ENSSSCG00000007805;ENSSSCG00000015660;ENSSSCG00000016027;ENSSSCG00000016434;ENSSSCG00000017268;ENSSSCG00000033577	K05853+K19029+K06487+K07208+K02677+K15143
Environmental Information Processing	Signal transduction	TNF signaling pathway	6	117	0.0113862	0.445529	ko04668	ENSSSCG00000002525;ENSSSCG00000006862;ENSSSCG00000008959;ENSSSCG00000009051;ENSSSCG00000016254;ENSSSCG00000020705	K03174+K06527+K05505+K05433+K14625+K04415
Organismal Systems	Endocrine system	Regulation of lipolysis in adipocyte	4	59	0.0147989	0.445529	ko04923	ENSSSCG00000003431;ENSSSCG00000010647;ENSSSCG00000011297;ENSSSCG00000040681	K12334+K04141+K13699+K08753
Human Diseases	Infectious diseases	Human papillomavirus infection	11	327	0.0163185	0.445529	ko05165	ENSSSCG00000002525;ENSSSCG00000006138;ENSSSCG00000016027;ENSSSCG00000016244;ENSSSCG00000016245;ENSSSCG00000016434;ENSSSCG00000016885;ENSSSCG00000024161;ENSSSCG00000031143;ENSSSCG00000033115;ENSSSCG00000036436	K03174+K02146+K06487+K06237+K06237+K07208+K06480+K06751+K06626+K05130+K02432
Genetic Information Processing	Replication and repair	DNA replication	3	34	0.0169905	0.445529	ko03030	ENSSSCG00000016753;ENSSSCG00000025488;ENSSSCG00000033051	K02328+K02541+K02324
Human Diseases	Cancers	Small cell lung cancer	5	97	0.0199424	0.47064	ko05222	ENSSSCG00000002525;ENSSSCG00000016027;ENSSSCG00000016244;ENSSSCG00000016245;ENSSSCG00000031143	K03174+K06487+K06237+K06237+K06626
Organismal Systems	Immune system	Toll-like receptor signaling pathway	5	103	0.0251137	0.499969	ko04620	ENSSSCG00000002525;ENSSSCG00000006175;ENSSSCG00000012795;ENSSSCG00000020705;ENSSSCG00000033115	K03174+K05400+K04730+K04415+K05130
Environmental Information Processing	Signal transduction	PI3K-Akt signaling pathway	11	350	0.0255263	0.499969	ko04151	ENSSSCG00000007692;ENSSSCG00000016027;ENSSSCG00000016244;ENSSSCG00000016245;ENSSSCG00000016434;ENSSSCG00000016885;ENSSSCG00000017268;ENSSSCG00000024960;ENSSSCG00000031143;ENSSSCG00000033115;ENSSSCG00000039721	K16198+K06487+K06237+K06237+K07208+K06480+K02677+K05450+K06626+K05130+K05439
Human Diseases	Infectious diseases	Kaposi sarcoma-associated herpesvirus infection	7	183	0.0282299	0.499969	ko05167	ENSSSCG00000001394;ENSSSCG00000002525;ENSSSCG00000002707;ENSSSCG00000008959;ENSSSCG00000011322;ENSSSCG00000024161;ENSSSCG00000033115	K07985+K03174+K08341+K05505+K04176+K06751+K05130
Human Diseases	Endocrine and metabolic diseases	AGE-RAGE signaling pathway in diabetic complications	5	109	0.0310774	0.499969	ko04933	ENSSSCG00000006862;ENSSSCG00000014927;ENSSSCG00000016244;ENSSSCG00000016245;ENSSSCG00000017268	K06527+K21423+K06237+K06237+K02677
Human Diseases	Cardiovascular diseases	Fluid shear stress and atherosclerosis	6	148	0.0321367	0.499969	ko05418	ENSSSCG00000006862;ENSSSCG00000016027;ENSSSCG00000016634;ENSSSCG00000016635;ENSSSCG00000023467;ENSSSCG00000030271	K06527+K06487+K06278+K12958+K00799+K00799
Human Diseases	Cardiovascular diseases	Arrhythmogenic right ventricular cardiomyopathy (ARVC)	4	76	0.0338962	0.499969	ko05412	ENSSSCG00000007805;ENSSSCG00000016027;ENSSSCG00000016885;ENSSSCG00000024800	K05853+K06487+K06480+K07601
Human Diseases	Infectious diseases	African trypanosomiasis	3	47	0.0396145	0.542384	ko05143	ENSSSCG00000003431;ENSSSCG00000006862;ENSSSCG00000017268	K12334+K06527+K02677
Environmental Information Processing	Signaling molecules and interaction	Viral protein interaction with cytokine and cytokine receptor	4	81	0.0413683	0.542384	ko04061	ENSSSCG00000008959;ENSSSCG00000011322;ENSSSCG00000016254;ENSSSCG00000039416	K05505+K04176+K14625+K04189
Metabolism	Amino acid metabolism	Phenylalanine metabolism	2	21	0.0442792	0.549995	ko00360	ENSSSCG00000003192;ENSSSCG00000037487	K03334+K00276
Cellular Processes	Cellular community - eukaryotes	Gap junction	4	87	0.0514717	0.591224	ko04540	ENSSSCG00000008866;ENSSSCG00000010647;ENSSSCG00000017268;ENSSSCG00000024960	K12318+K04141+K02677+K05450
