# Supplementary material for: Integrated analysis of lncRNA and mRNA for the apoptosis of porcine ovarian granulosa cells after polyphenol resveratrol treatment
Source: Front Vet Sci. 2023 Jan 10;9:1065001. doi: 10.3389/fvets.2022.1065001 (PMC9872129; doi:10.3389/fvets.2022.1065001)
Supplement: Supplementary file 8 [file Table_8.XLSX]

## Sheet: Table S8A
lncRNA_ID	mRNA_Gene_ID
TCONS_00208986	ENSSSCG00000006361
TCONS_00208986	ENSSSCG00000030388
TCONS_00055883	ENSSSCG00000030388
TCONS_00198581	ENSSSCG00000030388
TCONS_00208986	ENSSSCG00000004666
TCONS_00154615	ENSSSCG00000015701
TCONS_00154615	ENSSSCG00000029945
TCONS_00154615	ENSSSCG00000012173
TCONS_00154615	ENSSSCG00000001488
TCONS_00099960	ENSSSCG00000001488
TCONS_00048667	ENSSSCG00000010631
TCONS_00048667	ENSSSCG00000016602
TCONS_00043242	ENSSSCG00000016602
TCONS_00099960	ENSSSCG00000036139
TCONS_00099960	ENSSSCG00000037549
TCONS_00149939	ENSSSCG00000002993
TCONS_00176689	ENSSSCG00000009889
TCONS_00204377	ENSSSCG00000001849
TCONS_00133590	ENSSSCG00000001849
TCONS_00042710	ENSSSCG00000022206
TCONS_00207664	ENSSSCG00000022206
TCONS_00154790	ENSSSCG00000038221
TCONS_00077805	ENSSSCG00000038221
TCONS_00210898	ENSSSCG00000010292
TCONS_00187410	ENSSSCG00000008207
TCONS_00089832	ENSSSCG00000008207
TCONS_00187410	ENSSSCG00000011147
TCONS_00180813	ENSSSCG00000003789
TCONS_00000119	ENSSSCG00000005740

## Sheet: Table S8B
lncRNA_ID	mRNA_Gene_ID
TCONS_00187410	ENSSSCG00000000875
TCONS_00208986	ENSSSCG00000000875
TCONS_00180813	ENSSSCG00000000875
TCONS_00154615	ENSSSCG00000001488
TCONS_00099960	ENSSSCG00000001488
TCONS_00176689	ENSSSCG00000002544
TCONS_00049818	ENSSSCG00000003201
TCONS_00123585	ENSSSCG00000003201
TCONS_00148202	ENSSSCG00000003201
TCONS_00180813	ENSSSCG00000003789
TCONS_00207664	ENSSSCG00000004336
TCONS_00154615	ENSSSCG00000005437
TCONS_00049818	ENSSSCG00000005437
TCONS_00011097	ENSSSCG00000005601
TCONS_00154615	ENSSSCG00000005672
TCONS_00155595	ENSSSCG00000006731
TCONS_00089832	ENSSSCG00000009004
TCONS_00048667	ENSSSCG00000010631
TCONS_00049818	ENSSSCG00000015595
TCONS_00148202	ENSSSCG00000015595
TCONS_00176689	ENSSSCG00000015595
TCONS_00187410	ENSSSCG00000015896
TCONS_00184255	ENSSSCG00000016634
TCONS_00187410	ENSSSCG00000016634
TCONS_00000119	ENSSSCG00000016634
TCONS_00154615	ENSSSCG00000016925
TCONS_00043242	ENSSSCG00000016925
TCONS_00102937	ENSSSCG00000021874
TCONS_00030586	ENSSSCG00000022080
TCONS_00149939	ENSSSCG00000024655
TCONS_00208986	ENSSSCG00000031715
TCONS_00055883	ENSSSCG00000031866
TCONS_00208986	ENSSSCG00000031866
TCONS_00049818	ENSSSCG00000032115
TCONS_00148202	ENSSSCG00000032115
TCONS_00176689	ENSSSCG00000032115
TCONS_00187410	ENSSSCG00000033657
TCONS_00000119	ENSSSCG00000033657
TCONS_00154615	ENSSSCG00000034321
TCONS_00048667	ENSSSCG00000034321
TCONS_00043242	ENSSSCG00000034321
TCONS_00048667	ENSSSCG00000034615
TCONS_00187410	ENSSSCG00000035077
TCONS_00000119	ENSSSCG00000035077
TCONS_00000119	ENSSSCG00000035299
TCONS_00154615	ENSSSCG00000035355
TCONS_00099960	ENSSSCG00000035495
TCONS_00184255	ENSSSCG00000035634
TCONS_00099960	ENSSSCG00000036139
TCONS_00090932	ENSSSCG00000036420
TCONS_00099960	ENSSSCG00000037549
TCONS_00187410	ENSSSCG00000038254
